# Supplementary material for: Centriolar satellites are acentriolar assemblies of centrosomal proteins
Source: EMBO J. 2019 Jun 3;38(14):e101082. doi: 10.15252/embj.2018101082 (PMC6627235; doi:10.15252/embj.2018101082)
Supplement: Supplementary file 3 — Table EV1 [file EMBJ-38-e101082-s003.xlsx]

## Sheet: Legend_Table EV1
Table EV1: List of proteins detected in CS-WT, CS-STIL and CS-CEP152.
Table lists the PCM1-GFP interactors specifically enriched in the GFP pull-downs from WT(PCM1-GFP) cells (CS-WT, sheet 1), STIL-KO(PCM1-GFP) cells (CS-STIL, sheet 2) and CEP152-KO(PCM1-GFP) cells (CS-CEP152, sheet 3). Sheet 4 (Proteins in common) lists the proteins common to the three cell lines. Note that in CS-WT (sheet 1), columns called “Jakobsen_2011", "Gupta_2015_nonciliated_PCM1_BioID" and…

## Sheet: CS-WT
Protein_ID	Protein_symbol	log2FC	P_value	t_statistic	t_sam	Sign	known	uniprot	Gg_ensembl	Hs_orthologue	Hs_orthologue_ensembl		Jakobsen_2011	Gupta_2015_non_ciliated_PCM1_BioID	Gupta_2015_PCM1_FlagIP
Q8AV28	PCM1	16.6497	5.93587	27.6453	7.9199	+	+	Click	ENSGALG00000013602	PCM1	ENSG00000078674		+	+	+
E1BW48	HERC2	14.3769	4.88962	16.9977	6.12876	+		Click	ENSGALG00000016739	HERC2	ENSG00000128731				+
E1C2G3	MIB1	13.9576	4.94444	17.4387	6.0675	+	+	Click	ENSGALG00000014974	MIB1	ENSG00000101752		+	+	+
A0A1D5NU48	CDK5RAP2	11.6489	4.91532	17.2031	5.35054	+		Click	ENSGALG00000041102	CDK5RAP2	ENSG00000136861		+
F1NQ15	HAUS6	11.6498	4.84802	16.6703	5.29817	+	+	Click	ENSGALG00000015091	HAUS6	ENSG00000147874		+	+
A0A1D5PNE9	AKAP9	12.4289	4.54281	14.4483	5.26596	+		Click	ENSGALG00000040724	AKAP9	ENSG00000127914		+
EGFP	EGFP	12.7344	4.42408	13.6633	5.23616	+		Click
E1C008	WDR37	12.7922	4.39956	13.5063	5.22745	+		Click	ENSGALG00000006749	WDR37	ENSG00000047056
E1C1J1	CEP170	12.3973	4.4438	13.7907	5.16778	+		Click	ENSGALG00000010733	CEP170	ENSG00000143702		+	+	+
E1C3K2	E1C3K2	13.1136	4.25293	12.603	5.1618	+		Click	ENSGALG00000003955	CEP350	ENSG00000135837		+	+	+
F1NPE2	F1NPE2	15.7257	3.69821	9.67402	5.03133	+		Click	ENSGALG00000028172	WDR90	ENSG00000161996		+
E1C2N3	BICD2	12.5266	3.98393	11.0925	4.76425	+		Click	ENSGALG00000005249	BICD2	ENSG00000185963			+
E1BSR4	E1BSR4	10.3035	4.55855	14.5555	4.6667	+	+	Click	ENSGALG00000004756	CEP89	ENSG00000121289		+	+
E1BQS8	CCDC77	12.5445	3.84046	10.3578	4.62706	+		Click	ENSGALG00000012987	CCDC77	ENSG00000120647		+	+	+
E1C8S5	CEP120	10.0481	4.51645	14.2704	4.55877	+		Click	ENSGALG00000005368	CEP120	ENSG00000168944		+	+
E1BTL1	CEP131	12.7942	3.67403	9.56202	4.50813	+	+	Click	ENSGALG00000006895	CEP131	ENSG00000141577		+	+
A0A1D5P3R0	POC1A	11.4219	3.78633	10.0925	4.34008	+		Click	ENSGALG00000034572	POC1A	ENSG00000164087		+
A0A1L1RPW0	TTLL5	10.4014	3.97568	11.049	4.26043	+		Click	ENSGALG00000010340	TTLL5	ENSG00000119685		+	+
A0A1L1S0N2	CCDC14	9.88426	4.09456	11.6918	4.21432	+	+	Click	ENSGALG00000044814	CCDC14	ENSG00000175455		+	+	+
A0A1D5P1C4	TBC1D31	11.7224	3.55967	9.04795	4.19317	+	+	Click	ENSGALG00000030460	TBC1D31	ENSG00000156787		+	+
Q1G7G9	TALPID3	10.5786	3.73468	9.84525	4.10902	+		Click	ENSGALG00000012025	KIAA0586	ENSG00000100578		+
E1BZ70	CEP76	9.37961	4.0942	11.6898	4.07389	+		Click	ENSGALG00000013858	CEP76	ENSG00000101624		+
E1C0R8	CENPJ	9.90357	3.73671	9.85487	3.95361	+		Click	ENSGALG00000017148	CENPJ	ENSG00000151849		+
E1C9H8	PRKAR2A	10.2263	3.59563	9.20684	3.91704	+		Click	ENSGALG00000007023	PRKAR2A	ENSG00000114302		+
Q90631	KTN1	8.07671	4.47794	14.0142	3.88991	+		Click
A0A1D5P981	A0A1D5P981	10.9932	3.26812	7.84762	3.78968	+		Click	ENSGALG00000040433	CEP295NL;CEP295	ENSG00000178404;ENSG00000166004		+
E1BXX7	PIBF1	9.16529	3.76181	9.97445	3.78907	+	+	Click	ENSGALG00000016929	PIBF1	ENSG00000083535		+	+	+
F1P288	FGFR1OP	10.7804	3.27455	7.87248	3.75704	+		Click	ENSGALG00000011423	FGFR1OP	ENSG00000213066		+	+
P0CB05	CEP63	9.28808	3.54676	8.99151	3.66685	+	+	Click					+	+
F1P2A8	PRC1	7.42555	4.44836	13.8204	3.64482	+		Click	ENSGALG00000012836	PRC1	ENSG00000198901
F1NGP6	BBS4	10.0497	3.2371	7.72855	3.58874	+	+	Click	ENSGALG00000001798	BBS4	ENSG00000140463
A0A1D5PNH5	A0A1D5PNH5	9.29008	3.40756	8.4028	3.56544	+		Click	ENSGALG00000040433	CEP295NL;CEP295	ENSG00000178404;ENSG00000166004		+
F1N899	PPP2R3C	8.83837	3.54094	8.96618	3.55562	+		Click	ENSGALG00000010052	PPP2R3C	ENSG00000092020		+
F1NL89	CEP97	8.51644	3.65759	9.4865	3.55186	+		Click	ENSGALG00000015342	CEP97	ENSG00000182504		+	+
E1C5B0	E1C5B0	9.4801	3.33153	8.09593	3.54931	+	+	Click	ENSGALG00000017314	C2CD3	ENSG00000168014		+	+
A0A1D5P2N3	HMMR	8.00087	3.87174	10.514	3.53869	+		Click	ENSGALG00000042009	HMMR	ENSG00000072571				+
E1C530	CEP78	8.1004	3.7219	9.78497	3.47979	+		Click	ENSGALG00000015179	CEP78	ENSG00000148019		+
E1C6E4	CCDC66	9.05133	3.35393	8.18532	3.47353	+	+	Click	ENSGALG00000005450	CCDC66	ENSG00000180376			+
O42388	UBA52	7.90402	3.76567	9.99297	3.45009	+		Click	ENSGALG00000037716	UBA52	ENSG00000221983
E1C951	CEP95	11.4205	2.83009	6.30341	3.44843	+	+	Click	ENSGALG00000003540	CEP95	ENSG00000258890		+	+	+
F1NYM7	CEP57	9.03102	3.31473	8.02948	3.44074	+		Click	ENSGALG00000017201	CEP57	ENSG00000166037		+
A0A1D5NX44	CCP110	8.8342	3.37444	8.26789	3.43945	+		Click	ENSGALG00000006925	CCP110	ENSG00000103540		+	+
A0A1D5P849	HAUS8	9.1787	3.25947	7.81426	3.43179	+		Click	ENSGALG00000003727	HAUS8	ENSG00000131351		+	+
A0A1D5P570	ACAD11	8.21015	3.57068	9.09632	3.41722	+		Click	ENSGALG00000035949	ACAD11	ENSG00000240303
F1NMN3	LACTB	8.20622	3.56509	9.07174	3.41273	+		Click	ENSGALG00000003505	LACTB	ENSG00000103642
A0A140T8H9	NUF2	7.4902	3.72666	9.80735	3.30878	+		Click	ENSGALG00000003438	NUF2	ENSG00000143228			+
Q5ZJ07	CCDC61	9.11524	3.10637	7.24386	3.30461	+		Click	ENSGALG00000006714	CCDC61	ENSG00000104983		+
A0A1L1RXK9	SPICE1	10.521	2.77904	6.14115	3.27431	+		Click	ENSGALG00000045606	SPICE1	ENSG00000163611		+	+
E1C8L5	CEP128	9.73707	2.89304	6.50825	3.2499	+		Click	ENSGALG00000010562	CEP128	ENSG00000100629		+
A0A1L1RK25	HADHA	7.48699	3.5557	9.03057	3.21458	+		Click	ENSGALG00000016536	HADHA	ENSG00000084754
F1NZS2	CEP162	9.8262	2.80958	6.23782	3.19524	+		Click	ENSGALG00000015836	CEP162	ENSG00000135315		+	+
F1NB03	KIF2C	7.15314	3.69568	9.66226	3.19291	+		Click	ENSGALG00000010120	KIF2C	ENSG00000142945
Q5ZI33	KLHL7	8.58296	3.08715	7.17484	3.18329	+		Click
F1NGP3	IFT74	8.88097	2.97282	6.77566	3.15968	+		Click	ENSGALG00000001801	IFT74	ENSG00000096872			+
F1NFQ4	HAUS2	7.72797	3.33395	8.10555	3.14988	+		Click	ENSGALG00000009111	HAUS2	ENSG00000137814		+	+
E1BTT4	Gga.6352	7.06883	3.64194	9.41515	3.14059	+		Click	ENSGALG00000016555	HADHB	ENSG00000138029
F1P3C8	DYNC1I2	8.04285	3.14783	7.39465	3.10816	+		Click	ENSGALG00000009551	DYNC1I2	ENSG00000077380		+
F1NGJ4	PCNT	9.07273	2.81358	6.25057	3.07393	+	+	Click	ENSGALG00000007021	PCNT	ENSG00000160299		+		+
A0A1D5PJX5	CLASP2	8.12265	3.06705	7.10327	3.07268	+		Click	ENSGALG00000032647	CLASP2	ENSG00000163539
Q5EVY2	TRIM41	6.20296	4.13619	11.9251	3.07053	+		Click	ENSGALG00000030569	TRIM41;TRIM52	ENSG00000146063;ENSG00000183718
E1BXI4	BBS7	6.72523	3.68397	9.60791	3.05697	+		Click	ENSGALG00000011880	BBS7	ENSG00000138686		+
E1BW44	KIF14	8.51283	2.9214	6.60227	3.05187	+		Click	ENSGALG00000002175	KIF14	ENSG00000118193			+
F1P045	DZIP1	8.31621	2.96237	6.74011	3.04195	+		Click	ENSGALG00000016895	DZIP1	ENSG00000134874
A0A1D5PWG7	BBS2	7.58995	3.20054	7.59028	3.03603	+		Click	ENSGALG00000042415	BBS2	ENSG00000125124
A0A1D5PAH0	MYCBP2	7.55223	3.20159	7.59424	3.02759	+		Click	ENSGALG00000016915	MYCBP2	ENSG00000005810
F1N9M1	F1N9M1	8.74459	2.77559	6.13032	2.98812	+	+	Click	ENSGALG00000006011	KIAA0753	ENSG00000198920		+	+	+
F1NGR2	OFD1	8.44198	2.85047	6.36913	2.98783	+	+	Click	ENSGALG00000016576	OFD1	ENSG00000046651		+	+	+
E1BR49	KIAA1328	8.81626	2.71585	5.94499	2.95553	+		Click	ENSGALG00000002419	KIAA1328	ENSG00000150477			+
F1P199	PPFIBP1	7.29619	3.12158	7.29887	2.9189	+		Click	ENSGALG00000014106	PPFIBP1	ENSG00000110841
A0A1D5PBD1	A0A1D5PBD1	7.18513	3.16776	7.46811	2.91828	+		Click	ENSGALG00000037031	AKNA	ENSG00000106948		+
E1BWN2	E1BWN2	8.51384	2.65292	5.75455	2.85747	+		Click	ENSGALG00000013951	AHI1	ENSG00000135541
Q5ZKY5	TUBGCP2	6.55973	3.3629	8.22135	2.85468	+		Click	ENSGALG00000003526	TUBGCP2	ENSG00000130640		+
E1BQJ6	CENPE	9.04571	2.50666	5.33018	2.82937	+		Click	ENSGALG00000013208	CENPE	ENSG00000138778
R4GIN8	PRKACB	8.35804	2.62821	5.68112	2.81302	+	+	Click	ENSGALG00000028530	PRKACB	ENSG00000142875		+
F1NKH3	HOOK3	6.82167	3.12025	7.29406	2.80124	+	+	Click	ENSGALG00000015390	HOOK3	ENSG00000168172
A0A1D5PL93	CNTRL	7.52876	2.83077	6.30559	2.79466	+		Click	ENSGALG00000001513	CNTRL	ENSG00000119397		+
A0A1D5PGQ9	DCTN2	8.71125	2.51766	5.36123	2.78772	+		Click	ENSGALG00000034955	DCTN2	ENSG00000175203		+
R4GKA5	C14ORF80	7.16894	2.92418	6.61158	2.77404	+		Click	ENSGALG00000027492	C14orf80	ENSG00000185347
E1BXW8	CEP70	6.21435	3.39581	8.35473	2.76955	+		Click	ENSGALG00000012087	CEP70	ENSG00000114107		+
F1N8D3	SLMAP	7.59863	2.74319	6.02923	2.75283	+		Click	ENSGALG00000005670	SLMAP	ENSG00000163681
E1C0J0	CCDC18	7.88511	2.64317	5.72549	2.74056	+	+	Click	ENSGALG00000005889	CCDC18	ENSG00000122483			+
A0A1L1RQH7	TPX2	6.78904	2.99756	6.8604	2.72696	+		Click	ENSGALG00000006267	TPX2	ENSG00000088325
A0A1L1RQ30	ATP5C1	6.26477	3.25705	7.80494	2.72066	+		Click	ENSGALG00000006753	ATP5C1	ENSG00000165629
F1P3U1	IMMT	5.44988	3.90654	10.6904	2.71166	+		Click	ENSGALG00000015783	IMMT	ENSG00000132305
E1C400	E1C400	7.32547	2.73477	6.00319	2.69293	+		Click	ENSGALG00000014960	POC5	ENSG00000152359		+
F1NH60	MDM1	7.37739	2.68909	5.86341	2.6747	+		Click	ENSGALG00000009905	MDM1	ENSG00000111554		+
F1NQI6	SDCCAG8	6.44622	3.02339	6.94987	2.65546	+	+	Click	ENSGALG00000010713	SDCCAG8	ENSG00000054282		+
R4GLV4	R4GLV4	6.02208	3.24353	7.75312	2.64506	+		Click	ENSGALG00000025996	MKI67	ENSG00000148773
A0A1D5PSR0	STRN3	6.14503	3.16061	7.44168	2.64216	+		Click	ENSGALG00000040464	STRN3	ENSG00000196792
E1BVC3	CLASP1	9.02913	2.27522	4.7065	2.6413	+		Click	ENSGALG00000011645	CLASP1	ENSG00000074054		+
A0A1D5PBR9	A0A1D5PBR9	5.66952	3.47444	8.6812	2.63321	+		Click	ENSGALG00000043144	PRC1	ENSG00000198901
F1NYX7	TRIM37	7.05386	2.72363	5.96887	2.6303	+		Click	ENSGALG00000005084	TRIM37	ENSG00000108395
Q5ZMT0	YWHAE	4.81794	4.50847	14.2169	2.62003	+		Click	ENSGALG00000002661	YWHAE	ENSG00000108953
A0A1D5PRW0	LRRCC1	7.59364	2.50356	5.32146	2.59436	+		Click	ENSGALG00000039499	LRRCC1	ENSG00000133739		+	+
E1BUZ2	KIF18A	6.34267	2.91329	6.57527	2.57348	+		Click	ENSGALG00000012160	KIF18A	ENSG00000121621
A0A1D5PGS0	BBS9	6.73528	2.73095	5.99142	2.56665	+		Click	ENSGALG00000031650	BBS9	ENSG00000122507
A0A1D5PRF9	RACGAP1	5.78406	3.19149	7.55637	2.55316	+		Click	ENSGALG00000033231	RACGAP1	ENSG00000161800
E1BSP2	ODF2	6.68651	2.71988	5.95735	2.54977	+		Click	ENSGALG00000004767	ODF2	ENSG00000136811		+	+
Q5ZM58	ACTR1A	8.05915	2.30907	4.79429	2.53353	+		Click	ENSGALG00000008086	ACTR1A	ENSG00000138107		+
Q5ZMW6	MDM1	6.77712	2.53714	5.41659	2.46335	+		Click					+
A0A1D5P0Z0	PFKP	5.22727	3.39184	8.33854	2.45772	+		Click	ENSGALG00000006939	PFKP	ENSG00000067057
A0A1L1RZX5	TTC8	5.49463	3.07625	7.13595	2.42055	+		Click	ENSGALG00000010663	TTC8	ENSG00000165533
Q5ZI55	KIF23	6.73956	2.46765	5.22109	2.41489	+		Click	ENSGALG00000008095	KIF23	ENSG00000137807
A0A1D5PSP1	CEP192	6.40928	2.58143	5.54402	2.41307	+		Click	ENSGALG00000035625	CEP192	ENSG00000101639		+	+
F1NY62	PGAM5	5.26556	3.23084	7.70473	2.41161	+		Click	ENSGALG00000002137	PGAM5	ENSG00000247077
E1C695	ZBTB21	6.55218	2.51878	5.36442	2.40764	+		Click	ENSGALG00000016147	ZBTB21	ENSG00000173276
A0A1L1RM61	A0A1L1RM61	5.71353	2.88311	6.47558	2.3983	+		Click	ENSGALG00000001373	TRAF3IP3	ENSG00000009790
A0A1D5PLI7	POC1B	6.16415	2.58252	5.5472	2.36064	+		Click	ENSGALG00000035493	POC1B	ENSG00000139323		+
A0A1D5PJC4	CEP290	7.81204	2.09935	4.26783	2.34564	+	+	Click	ENSGALG00000011177	CEP290	ENSG00000198707		+
A0A1D5PY06	YEATS2	6.42204	2.43338	5.12663	2.33301	+		Click	ENSGALG00000036356	YEATS2	ENSG00000163872
F1NMU4	F1NMU4	4.91977	3.28947	7.93047	2.32025	+		Click	ENSGALG00000000059	TUBB3	ENSG00000258947
A0A1L1RLW1	ALMS1	7.48196	2.11528	4.30641	2.3111	+		Click	ENSGALG00000044620	ALMS1	ENSG00000116127		+
R4GKD4	CCDC177	5.94654	2.5567	5.4726	2.29898	+		Click	ENSGALG00000026215	CCDC177	ENSG00000267909
A0A1D5PIH8	CEP250	6.91486	2.21211	4.54579	2.28881	+		Click	ENSGALG00000026151	CEP250	ENSG00000126001		+
F1P446	F1P446	5.31633	2.87173	6.43829	2.28587	+		Click	ENSGALG00000006611	KIF7	ENSG00000166813			+	+
A0A1D5PSB6	CEP135	6.76963	2.23373	4.60044	2.27817	+		Click	ENSGALG00000013776	CEP135	ENSG00000174799		+
P16236	REL	4.48892	3.64579	9.43264	2.27184	+		Click
F1NI69	NEK2	5.23022	2.85606	6.38728	2.25552	+		Click	ENSGALG00000009854	NEK2	ENSG00000117650		+
A0A1D5PW21	EDC4	5.66593	2.57106	5.51399	2.24166	+		Click	ENSGALG00000040875	EDC4	ENSG00000038358
F1NWL8	FOPNL	7.58792	1.9817	3.98962	2.23048	+	+	Click	ENSGALG00000006532	FOPNL	ENSG00000133393		+	+
Q90828	DYNC1LI1	7.21739	2.05234	4.15526	2.2297	+		Click	ENSGALG00000011491	DYNC1LI1	ENSG00000144635		+
A0A1D6UPT5	BTBD1	5.34862	2.71647	5.94688	2.22915	+		Click	ENSGALG00000006020	BTBD1	ENSG00000064726
E1C7U7	CEP135	6.0793	2.35587	4.91755	2.22177	+		Click	ENSGALG00000013776	CEP135	ENSG00000174799		+
F1NAE4	F1NAE4	5.49404	2.61221	5.63393	2.21966	+	+	Click	ENSGALG00000012361	NIN	ENSG00000100503		+
Q5ZLG0	AACS	4.69942	3.20052	7.59022	2.21761	+		Click	ENSGALG00000002899	AACS	ENSG00000081760
F1P2S9	TUBGCP3	5.68613	2.48141	5.25938	2.20295	+		Click	ENSGALG00000016836	TUBGCP3	ENSG00000126216		+
A0A1D5PFG2	FAM184A	5.67937	2.38827	5.00419	2.15542	+		Click	ENSGALG00000014881	FAM184A	ENSG00000111879
P0CG62	UBB	4.23939	3.54602	8.98828	2.15016	+		Click	ENSGALG00000004509	UBC	ENSG00000150991
A0A1L1RQ33	A0A1L1RQ33	5.30354	2.54952	5.45198	2.14477	+		Click	ENSGALG00000039755	HAUS4;RP11-298I3.5	ENSG00000092036;ENSG00000259132		+
P09244	P09244	4.71554	2.94124	6.66874	2.13652	+		Click
F1NP51	LMNB2	4.19085	3.49906	8.78576	2.1198	+		Click	ENSGALG00000000470	LMNB2	ENSG00000176619
H9L3I9	SETDB1	5.99659	2.18233	4.47127	2.11063	+		Click	ENSGALG00000024051	SETDB1	ENSG00000143379
A0A1L1S0A0	ETFA	4.21108	3.40869	8.40744	2.10462	+		Click	ENSGALG00000002925	ETFA	ENSG00000140374
A0A1D5PEQ2	A0A1D5PEQ2	6.09851	2.1261	4.33274	2.09748	+		Click	ENSGALG00000033570	CCDC15	ENSG00000149548		+
P09653	P09653	4.54374	2.96549	6.75073	2.09093	+		Click	ENSGALG00000031275	TUBB6	ENSG00000176014
E1BYQ3	CUL3	6.15872	2.07656	4.21302	2.07936	+		Click	ENSGALG00000005108	CUL3	ENSG00000036257
A0A1L1RR33	TUBA3E	5.81188	2.17256	4.44699	2.07055	+		Click	ENSGALG00000040586
P15771	NCL	4.67636	2.75659	6.07087	2.0598	+		Click
A0A1D5NZ71	DNAJC13	5.56893	2.23971	4.61562	2.05758	+		Click	ENSGALG00000035068	DNAJC13	ENSG00000138246
Q5ZJ31	DEPDC1	5.11197	2.44419	5.15628	2.05184	+		Click	ENSGALG00000011275	DEPDC1	ENSG00000024526
Q5ZJG9	HAUS1	5.18747	2.37786	4.97621	2.04034	+		Click	ENSGALG00000040397	HAUS1	ENSG00000152240		+	+	+
E1BTT8	LDHA	5.60756	2.18317	4.47336	2.03649	+		Click	ENSGALG00000006300	LDHAL6A;LDHC;LDHAL6B;LDHA	ENSG00000166800;ENSG00000166796;ENSG00000171989;ENSG00000134333
F1NW97	TUBA4B	4.87822	2.51616	5.35701	2.02363	+		Click	ENSGALG00000011324	TUBA4B	ENSG00000243910
P13127	CAPZA1	5.3062	2.26222	4.67309	2.01337	+		Click	ENSGALG00000001547	CAPZA1	ENSG00000116489
A0A1D5PCY8	DCTN1	7.15227	1.72475	3.41956	1.9914	+		Click	ENSGALG00000035156	DCTN1	ENSG00000204843		+
Q5ZMU9	vcp	4.93895	2.38266	4.98911	1.98356	+		Click	ENSGALG00000001986	VCP	ENSG00000165280
Q7SX63	HSP70	4.72423	2.49105	5.28633	1.97364	+		Click	ENSGALG00000011715	HSPA2	ENSG00000126803
E1C7F8	RAE1	4.66403	2.51036	5.3406	1.9652	+		Click	ENSGALG00000007653	RAE1	ENSG00000101146			+
A0A1D5PCW8	GCC1	5.77262	1.97988	3.98542	1.95786	+		Click	ENSGALG00000033149	GCC1	ENSG00000179562
P14315-2	CAPZB	5.05757	2.22061	4.56721	1.93973	+		Click	ENSGALG00000004034	CAPZB	ENSG00000077549
E1BQQ5	DCTN4	5.85844	1.91303	3.83244	1.93434	+		Click	ENSGALG00000004534	DCTN4	ENSG00000132912		+
A0A1D5PBF8	CEP112	5.00217	2.22872	4.58772	1.93109	+		Click	ENSGALG00000034989	CEP112	ENSG00000154240		+
E1BT07	CBY1	4.53243	2.47925	5.25335	1.91827	+		Click	ENSGALG00000012218	CBY1	ENSG00000100211
A0A1D5P8V6	UBAP2L	4.25234	2.65659	5.76552	1.90045	+		Click	ENSGALG00000024094	UBAP2L	ENSG00000143569
F1NMP3	TUBA8B	5.42094	1.98733	4.00267	1.8992	+		Click	ENSGALG00000013045	TUBA8	ENSG00000183785
F1NKL4	DYNC1H1	8.74193	1.42735	2.81378	1.8976	+		Click	ENSGALG00000011330	DYNC1H1	ENSG00000197102		+
E1C3T7	E1C3T7	4.719	2.25232	4.64776	1.8761	+		Click	ENSGALG00000012341	SAV1	ENSG00000151748
E1BX02	PSMD2	4.94393	2.05003	4.14978	1.83696	+		Click	ENSGALG00000006294	PSMD2	ENSG00000175166
E1C065	CEP41	5.25055	1.92368	3.85658	1.83493	+		Click	ENSGALG00000008103	CEP41	ENSG00000106477		+
F1NGU3	LRPPRC	4.57254	2.21949	4.5644	1.82771	+		Click	ENSGALG00000009967	LRPPRC	ENSG00000138095
F1NNE0	F1NNE0	3.57627	3.16999	7.47636	1.80771	+		Click	ENSGALG00000007821	DNAJA3	ENSG00000103423
A0A1D5PPQ3	NAP1L1	4.23276	2.36185	4.93345	1.79509	+		Click	ENSGALG00000010238	NAP1L1	ENSG00000187109
A0A1D5NU82	TUBG1	4.08207	2.48535	5.27037	1.79469	+		Click	ENSGALG00000030003	TUBG1;TUBG2	ENSG00000131462;ENSG00000037042		+
Q5ZMD1	YWHAQ	3.72179	2.81843	6.26606	1.77739	+		Click	ENSGALG00000016433	YWHAQ	ENSG00000134308
E1BWJ5	USP9X	6.06294	1.59654	3.15208	1.77099	+		Click	ENSGALG00000016236	USP9X;USP9Y	ENSG00000124486;ENSG00000114374
A0A1D5PA81	AQP2	5.24881	1.80014	3.58185	1.77002	+		Click	ENSGALG00000037878	AQP2	ENSG00000167580
P32882	P32882	4.54475	2.06048	4.17463	1.75564	+		Click	ENSGALG00000012821
E1BWQ8	PPP2R3B	4.89695	1.89021	3.78102	1.75195	+		Click	ENSGALG00000016702	PPP2R3B	ENSG00000167393
P09102	P4HB	5.1153	1.79865	3.5786	1.74619	+		Click
A0A1L1RW28	A0A1L1RW28	3.77411	2.58983	5.56845	1.73302	+		Click	ENSGALG00000046258	FAM92A	ENSG00000188343
A0A1D5PZ30	DGKD	5.22264	1.73672	3.44505	1.73166	+		Click	ENSGALG00000001730	DGKD	ENSG00000077044
F1NZL6	ZBTB34	4.1682	2.16094	4.41824	1.7059	+		Click	ENSGALG00000023407	ZBTB34	ENSG00000177125
F1NWP3	HSPA8	4.07571	2.22277	4.57268	1.70438	+		Click	ENSGALG00000006512	HSPA8	ENSG00000109971
E1C3D4	C12H3ORF14	5.03627	1.72973	3.43014	1.69672	+		Click	ENSGALG00000007182	C3orf14	ENSG00000114405
A0A1D5P1G9	CEP85L	3.72323	2.4902	5.28393	1.68882	+		Click	ENSGALG00000014892	CEP85L	ENSG00000111860		+
A0A1L1RJ18	NPM1	3.79927	2.37004	4.95529	1.67612	+		Click	ENSGALG00000002197	NPM1	ENSG00000181163
A0A1L1RW56	A0A1L1RW56	3.58454	2.59069	5.57096	1.67234	+		Click	ENSGALG00000036477	CHPF;CHPF2	ENSG00000123989;ENSG00000033100
E1C6D1	MAP2	4.67565	1.78235	3.5432	1.65826	+		Click	ENSGALG00000002789	MAP2	ENSG00000078018
A0A1D5NZ72	TRAFD1	4.76718	1.737	3.44567	1.65324	+		Click	ENSGALG00000043208	TRAFD1	ENSG00000135148
A5HUJ1	KIFC1	3.3183	2.8057	6.22547	1.6322	+		Click	ENSGALG00000039964	KIFC1	ENSG00000237649
A0A1D5PN54	ATP5A1	4.06221	2.0092	4.05363	1.62351	+		Click	ENSGALG00000037880	ATP5A1	ENSG00000152234
E1C485	E1C485	3.92164	2.1046	4.28051	1.62309	+		Click	ENSGALG00000012584	2007-03-01	ENSG00000136536
E1BVK8	E1BVK8	3.70851	2.23006	4.59112	1.60698	+		Click	ENSGALG00000006842	ACOT8	ENSG00000101473
F1P269	ACLY	4.50624	1.7306	3.43201	1.60193	+		Click	ENSGALG00000003475	ACLY	ENSG00000131473
Q5ZJV0	COPS4	3.71902	2.17041	4.44166	1.59116	+		Click	ENSGALG00000011130	COPS4	ENSG00000138663
A0A1D5P698	A0A1D5P698	4.29715	1.79739	3.57586	1.59053	+		Click	ENSGALG00000032175	HAUS3	ENSG00000214367		+	+
E1BTE0	SSBP1	4.90045	1.56742	3.09272	1.58873	+		Click	ENSGALG00000012876	SSBP1	ENSG00000106028				+
F1NGT3	MMP9	4.1204	1.88106	3.76052	1.58739	+		Click	ENSGALG00000006992	MMP9	ENSG00000100985
F1NYV3	MAP7D1	4.89741	1.56389	3.08556	1.58636	+		Click	ENSGALG00000021634	MAP7D1	ENSG00000116871
F1NPA2	PSMD11	3.51671	2.34656	4.89286	1.585	+		Click	ENSGALG00000024112	PSMD11	ENSG00000108671
E1C687	CEP44	3.82581	2.05278	4.15632	1.5806	+		Click	ENSGALG00000020201	CEP44	ENSG00000164118		+
E1BT75	EXOC7	3.62375	2.20983	4.54007	1.5768	+		Click	ENSGALG00000002050	EXOC7	ENSG00000182473
F1NIC5	TIMM8A	3.72774	2.11625	4.30878	1.57611	+		Click	ENSGALG00000004963	TIMM8A	ENSG00000126953
Q9PTR5	PAFAH1B1	5.31311	1.4401	2.83875	1.57583	+		Click	ENSGALG00000005834	PAFAH1B1	ENSG00000007168		+
F1NUH3	FCHSD1	4.19368	1.80015	3.58188	1.57019	+		Click	ENSGALG00000002622	FCHSD1	ENSG00000197948
Q5ZLC5	ATP5B	3.89445	1.95585	3.93002	1.56344	+		Click
A0A1L1RZL3	TUBD1	4.30891	1.70792	3.38383	1.55367	+		Click	ENSGALG00000005173	TUBD1	ENSG00000108423
P14105	MYH9	4.42987	1.65649	3.27587	1.5531	+		Click
A0A1D5PA68	LYST	4.1471	1.76422	3.50403	1.54539	+		Click	ENSGALG00000032840	LYST	ENSG00000143669
A0A1D5PRM9	A0A1D5PRM9	3.79314	1.97024	3.96313	1.54374	+		Click	ENSGALG00000040351	ACAP1	ENSG00000072818
F1NBD7	CDK1	2.78496	3.51461	8.85235	1.53475	+	+	Click	ENSGALG00000003085	CDK1	ENSG00000170312
A0A1D5NTG2	RBM14	3.46145	2.20421	4.52594	1.52837	+		Click	ENSGALG00000035260	RBM14	ENSG00000239306
Q5F418	PSMD1	4.5571	1.55345	3.06442	1.52559	+		Click
F1P360	F1P360	4.36705	1.62216	3.20471	1.5255	+		Click	ENSGALG00000012659	CKAP4	ENSG00000136026
Q5ZJK4	STK4	3.73518	1.94861	3.91342	1.5218	+		Click
E1BU32	SSX2IP	5.26797	1.35336	2.67046	1.51697	+	+	Click	ENSGALG00000008763	SSX2IP	ENSG00000117155			+	+
A0A1D5PX56	SPRYD3	3.6061	2.01851	4.07543	1.5121	+		Click	ENSGALG00000031222	SPRYD3	ENSG00000167778
E1C4E1	E1C4E1	4.68242	1.47607	2.90962	1.50595	+		Click	ENSGALG00000003419	MPHOSPH9	ENSG00000051825		+	+
A0A1D5P8J4	A0A1D5P8J4	4.02316	1.69356	3.35352	1.49023	+		Click	ENSGALG00000038926
Q90705	EEF2	3.50791	1.97315	3.96986	1.47166	+		Click
P08110	HSP90B1	3.06937	2.45932	5.198	1.46825	+		Click
P62149	CALM	4.41054	1.45768	2.8733	1.45322	+		Click	ENSGALG00000026445	CALM3;CALM2	ENSG00000160014;ENSG00000143933
F1NM71	CETN2	5.1178	1.27833	2.52762	1.45196	+		Click	ENSGALG00000007510	CETN1;CETN2	ENSG00000177143;ENSG00000147400		+
E1BQM2	TUBGCP4	3.64171	1.79763	3.57637	1.44612	+		Click	ENSGALG00000008549	TUBGCP4	ENSG00000137822		+
R4GHW9	EPB41	3.31776	2.04881	4.14689	1.44247	+		Click	ENSGALG00000001329	EPB41	ENSG00000159023
A0A1D5PBF6	FLII	4.05265	1.5522	3.06189	1.43529	+		Click	ENSGALG00000004997	FLII	ENSG00000177731
E1BUX1	TPTE2	3.45332	1.87995	3.75804	1.42763	+		Click	ENSGALG00000017031	TPTE2;TPTE	ENSG00000132958;ENSG00000274391
A0A1D5PN84	TIMM10B	3.59164	1.7775	3.53271	1.42713	+		Click	ENSGALG00000042572	TIMM10B	ENSG00000132286
A0A1D5PAG9	RASAL3	3.35096	1.96395	3.94864	1.42677	+		Click	ENSGALG00000039156	RASAL3	ENSG00000105122
F1NH67	CYLD	3.22189	2.08257	4.22743	1.42427	+		Click	ENSGALG00000003753	CYLD	ENSG00000083799
E1BY25	WDR47	4.39145	1.40311	2.76654	1.42241	+		Click	ENSGALG00000002129	WDR47	ENSG00000085433
R4GLB5	CETN1	4.18973	1.44471	2.84779	1.4101	+		Click	ENSGALG00000026741
A0A1D5NYJ2	LONP1	3.7511	1.62801	3.21679	1.40696	+		Click	ENSGALG00000040492	LONP1	ENSG00000196365
O42184	CLIP1	4.5013	1.33618	2.63754	1.40375	+		Click					+

## Sheet: CS-STIL
Protein_ID	Protein_symbol	log2FC	P_value	t_statistic	t_sam	Sign	known	uniprot	Gg_ensembl	Hs_orthologue	Hs_orthologue_ensembl	Jakobsen_2011
E1BW48	HERC2	16.2941	4.29813	18.4912	6.84286	+		Click	ENSGALG00000016739	HERC2	ENSG00000128731
F1P3C8	DYNC1I2	10.699	6.32194	59.5413	6.36964	+		Click	ENSGALG00000009551	DYNC1I2	ENSG00000077380	+
E1C951	CEP95	12.1483	5.08121	29.1064	6.33589	+	+	Click	ENSGALG00000003540	CEP95	ENSG00000258890	+
A0A1D5P9Y5	CEP162	11.276	5.49085	36.8738	6.24432	+		Click	ENSGALG00000015836	CEP162	ENSG00000135315	+
Q8AV28	PCM1	17.5196	3.73211	13.2896	6.21638	+	+	Click	ENSGALG00000013602	PCM1	ENSG00000078674	+
E1C3K2	E1C3K2	12.3836	4.68083	23.0884	6.08127	+		Click	ENSGALG00000003955	CEP350	ENSG00000135837	+
E1C2N3	BICD2	12.767	4.52448	21.0881	6.06389	+		Click	ENSGALG00000005249	BICD2	ENSG00000185963
A0A1D5P981	A0A1D5P981	10.9859	5.35765	34.1452	6.03045	+		Click	ENSGALG00000040433	CEP295NL;CEP295	ENSG00000178404;ENSG00000166004	+
A0A1D5P1C4	TBC1D31	12.4841	4.57399	21.7023	6.01572	+	+	Click	ENSGALG00000030460	TBC1D31	ENSG00000156787	+
F1P288	FGFR1OP	11.0584	5.13395	30.007	5.91825	+		Click	ENSGALG00000011423	FGFR1OP	ENSG00000213066	+
E1C1J1	CEP170	11.8779	4.53124	21.1709	5.76303	+		Click	ENSGALG00000010733	CEP170	ENSG00000143702	+
E1BXX7	PIBF1	11.2093	4.65454	22.7393	5.6245	+	+	Click	ENSGALG00000016929	PIBF1	ENSG00000083535	+
A0A1D5PNE9	AKAP9	11.3258	4.59505	21.9688	5.61923	+		Click	ENSGALG00000040724	AKAP9	ENSG00000127914	+
A0A1L1RPW0	TTLL5	11.8744	4.29722	18.4814	5.54231	+		Click	ENSGALG00000010340	TTLL5	ENSG00000119685	+
E1BQS8	CCDC77	12.2133	4.10538	16.5292	5.45505	+		Click	ENSGALG00000012987	CCDC77	ENSG00000120647	+
E1C008	WDR37	12.0868	4.1017	16.4938	5.41326	+		Click	ENSGALG00000006749	WDR37	ENSG00000047056
E1BTL1	CEP131	12.9575	3.87721	14.4682	5.4089	+	+	Click	ENSGALG00000006895	CEP131	ENSG00000141577	+
A0A1D5P3R0	POC1A	11.1991	4.33814	18.9261	5.354	+		Click	ENSGALG00000034572	POC1A	ENSG00000164087	+
Q1G7G9	TALPID3	9.97989	4.96478	27.2118	5.34613	+		Click	ENSGALG00000012025	KIAA0586	ENSG00000100578	+
E1C5B0	E1C5B0	10.0745	4.8698	25.7573	5.32722	+	+	Click	ENSGALG00000017314	C2CD3	ENSG00000168014	+
E1C2G3	MIB1	13.5639	3.68158	12.9013	5.31634	+	+	Click	ENSGALG00000014974	MIB1	ENSG00000101752	+
A0A1D5PGQ9	DCTN2	11.8346	3.95996	15.185	5.19207	+		Click	ENSGALG00000034955	DCTN2	ENSG00000175203	+
A0A1L1RXK9	SPICE1	10.8115	4.2266	17.7378	5.12512	+		Click	ENSGALG00000045606	SPICE1	ENSG00000163611	+
E1C9H8	PRKAR2A	9.7102	4.69693	23.3046	5.0662	+		Click	ENSGALG00000007023	PRKAR2A	ENSG00000114302	+
A0A1L1RZX5	TTC8	8.67523	5.4966	36.9964	5.00161	+		Click	ENSGALG00000010663	TTC8	ENSG00000165533
A0A1D5PIH8	CEP250	10.2554	4.30743	18.5914	4.9987	+		Click	ENSGALG00000026151	CEP250	ENSG00000126001	+
E1C0R8	CENPJ	11.5551	3.80091	13.8364	4.94838	+		Click	ENSGALG00000017148	CENPJ	ENSG00000151849	+
F1NMN3	LACTB	9.92786	4.36465	19.2199	4.92321	+		Click	ENSGALG00000003505	LACTB	ENSG00000103642
A0A1D5P849	HAUS8	10.3628	4.16359	17.0992	4.92053	+		Click	ENSGALG00000003727	HAUS8	ENSG00000131351	+
F1NPE2	F1NPE2	14.5005	3.21439	9.78879	4.86375	+		Click	ENSGALG00000028172	WDR90	ENSG00000161996	+
F1P045	DZIP1	8.87667	4.81405	24.9396	4.78288	+		Click	ENSGALG00000016895	DZIP1	ENSG00000134874
E1BSR4	E1BSR4	10.0075	4.06481	16.1429	4.72069	+	+	Click	ENSGALG00000004756	CEP89	ENSG00000121289	+
F1NFQ4	HAUS2	9.62583	4.20516	17.518	4.69671	+		Click	ENSGALG00000009111	HAUS2	ENSG00000137814	+
F1N9M1	F1N9M1	9.47428	4.16541	17.1174	4.61375	+	+	Click	ENSGALG00000006011	KIAA0753	ENSG00000198920	+
Q5ZM58	ACTR1A	10.1461	3.87496	14.4491	4.60726	+		Click	ENSGALG00000008086	ACTR1A	ENSG00000138107	+
E1BZ70	CEP76	10.5631	3.71235	13.1364	4.58446	+		Click	ENSGALG00000013858	CEP76	ENSG00000101624	+
F1NWL8	FOPNL	9.67409	3.92154	14.848	4.49635	+	+	Click	ENSGALG00000006532	FOPNL	ENSG00000133393	+
F1NAE4	F1NAE4	8.15449	4.55907	21.5153	4.33978	+	+	Click	ENSGALG00000012361	NIN	ENSG00000100503	+
Q9PTR5	PAFAH1B1	7.86074	4.83398	25.2289	4.33917	+		Click	ENSGALG00000005834	PAFAH1B1	ENSG00000007168	+
E1C6E4	CCDC66	8.0165	4.51283	20.9461	4.25793	+	+	Click	ENSGALG00000005450	CCDC66	ENSG00000180376
E1BVC3	CLASP1	9.36543	3.74374	13.3805	4.25715	+		Click	ENSGALG00000011645	CLASP1	ENSG00000074054	+
F1NB03	KIF2C	8.09827	4.438	20.0562	4.25378	+		Click	ENSGALG00000010120	KIF2C	ENSG00000142945
F1NKL4	DYNC1H1	10.1626	3.45259	11.2739	4.2319	+		Click	ENSGALG00000011330	DYNC1H1	ENSG00000197102	+
Q5EVY2	TRIM41	7.17102	5.40119	35.0143	4.20636	+		Click	ENSGALG00000030569	TRIM41;TRIM52	ENSG00000146063;ENSG00000183718
E1BR49	KIAA1328	9.42145	3.63615	12.5615	4.18727	+		Click	ENSGALG00000002419	KIAA1328	ENSG00000150477
F1NQ15	HAUS6	10.2217	3.37937	10.7962	4.1776	+	+	Click	ENSGALG00000015091	HAUS6	ENSG00000147874	+
E1BXI4	BBS7	8.61305	3.96245	15.2071	4.16818	+		Click	ENSGALG00000011880	BBS7	ENSG00000138686	+
A0A1D5NX44	CCP110	7.75385	4.47719	20.5174	4.12897	+		Click	ENSGALG00000006925	CCP110	ENSG00000103540	+
A0A1L1RK25	HADHA	10.0213	3.37657	10.7783	4.1244	+		Click	ENSGALG00000016536	HADHA	ENSG00000084754
P0CB05	CEP63	7.9637	4.19127	17.3769	4.06666	+	+	Click				+
A0A1D5P570	ACAD11	8.23474	3.9878	15.4339	4.04944	+		Click	ENSGALG00000035949	ACAD11	ENSG00000240303
E1BQQ5	DCTN4	7.70186	4.35144	19.073	4.0455	+		Click	ENSGALG00000004534	DCTN4	ENSG00000132912	+
F1NGP6	BBS4	10.4267	3.19476	9.67497	4.04497	+	+	Click	ENSGALG00000001798	BBS4	ENSG00000140463
E1C400	E1C400	7.63356	4.32281	18.7584	4.00304	+		Click	ENSGALG00000014960	POC5	ENSG00000152359	+
F1NGP3	IFT74	10.3427	3.16642	9.5128	3.99758	+		Click	ENSGALG00000001801	IFT74	ENSG00000096872
F1NYX7	TRIM37	8.20589	3.89845	14.6489	3.98311	+		Click	ENSGALG00000005084	TRIM37	ENSG00000108395
A0A1D5PRW0	LRRCC1	7.72465	4.13142	16.7818	3.94055	+		Click	ENSGALG00000039499	LRRCC1	ENSG00000133739	+
F1NKH3	HOOK3	9.43642	3.20793	9.7512	3.82394	+	+	Click	ENSGALG00000015390	HOOK3	ENSG00000168172
F1NZF2	MYCBP2	8.2691	3.60634	12.3433	3.81077	+		Click	ENSGALG00000016915	MYCBP2	ENSG00000005810
Q789A6	MYH10	7.11754	4.34873	19.043	3.79853	+		Click	ENSGALG00000001183	MYH10	ENSG00000133026
A0A1D5NU48	CDK5RAP2	11.5014	2.77302	7.50516	3.79275	+		Click	ENSGALG00000041102	CDK5RAP2	ENSG00000136861	+
E1C8S5	CEP120	8.45439	3.47035	11.3928	3.77077	+		Click	ENSGALG00000005368	CEP120	ENSG00000168944	+
A0A1D5PL93	CNTRL	8.81575	3.32622	10.4615	3.76309	+		Click	ENSGALG00000001513	CNTRL	ENSG00000119397	+
Q90828	DYNC1LI1	8.81743	3.29849	10.2907	3.74122	+		Click	ENSGALG00000011491	DYNC1LI1	ENSG00000144635	+
A0A1D5PJX5	CLASP2	7.59799	3.84303	14.1817	3.73226	+		Click	ENSGALG00000032647	CLASP2	ENSG00000163539
E1C3D4	C12H3ORF14	7.00543	4.30451	18.5599	3.73135	+		Click	ENSGALG00000007182	C3orf14	ENSG00000114405
E1C8L5	CEP128	9.76519	2.96668	8.43937	3.67513	+		Click	ENSGALG00000010562	CEP128	ENSG00000100629	+
E1BWJ5	USP9X	8.77372	3.16145	9.48463	3.61796	+		Click	ENSGALG00000016236	USP9X;USP9Y	ENSG00000124486;ENSG00000114374
F1NGJ4	PCNT	8.49106	3.18846	9.6387	3.56627	+	+	Click	ENSGALG00000007021	PCNT	ENSG00000160299	+
E1C5Z3	CEP290	7.87677	3.40125	10.9369	3.54778	+	+	Click	ENSGALG00000011177	CEP290	ENSG00000198707	+
A0A1D5PEQ2	A0A1D5PEQ2	6.00728	5.17844	30.7883	3.54388	+		Click	ENSGALG00000033570	CCDC15	ENSG00000149548	+
F1NYM7	CEP57	7.39411	3.63655	12.5645	3.54041	+		Click	ENSGALG00000017201	CEP57	ENSG00000166037	+
A0A1D5PBD1	A0A1D5PBD1	6.95391	3.80493	13.8689	3.47452	+		Click	ENSGALG00000037031	AKNA	ENSG00000106948	+
F1NL89	CEP97	6.69038	4.01614	15.6912	3.47304	+		Click	ENSGALG00000015342	CEP97	ENSG00000182504	+
Q5F412	DYL1	5.99537	4.81321	24.9276	3.4446	+		Click	ENSGALG00000007153
E1BWN2	E1BWN2	9.6354	2.74611	7.383	3.43498	+		Click	ENSGALG00000013951	AHI1	ENSG00000135541
A0A1D5PVT2	DCTN1	8.99709	2.88515	8.034	3.43417	+		Click	ENSGALG00000035156	DCTN1	ENSG00000204843	+
A0A1D5PWG7	BBS2	8.2989	3.01048	8.6647	3.37658	+		Click	ENSGALG00000042415	BBS2	ENSG00000125124
A0A1D5PH14	DYNLRB1	7.35477	3.36535	10.7069	3.36308	+		Click	ENSGALG00000034509	DYNLRB1	ENSG00000125971	+
A0A1D5PPQ3	NAP1L1	6.69696	3.73186	13.2876	3.3418	+		Click	ENSGALG00000010238	NAP1L1	ENSG00000187109
A0A1L1RLW1	ALMS1	6.9836	3.43501	11.1574	3.28498	+		Click	ENSGALG00000044620	ALMS1	ENSG00000116127	+
Q5ZJ07	CCDC61	9.52903	2.6023	6.75926	3.27483	+		Click	ENSGALG00000006714	CCDC61	ENSG00000104983	+
A0A140T8H9	NUF2	8.4219	2.83664	7.80126	3.26486	+		Click	ENSGALG00000003438	NUF2	ENSG00000143228
F1NGR2	OFD1	8.77544	2.67055	7.04924	3.19702	+	+	Click	ENSGALG00000016576	OFD1	ENSG00000046651	+
A0A1D5PN84	TIMM10B	5.5361	4.72941	23.7471	3.19429	+		Click	ENSGALG00000042572	TIMM10B	ENSG00000132286
A0A1D5P6I8	PRKACB	6.65831	3.42905	11.1182	3.17234	+	+	Click	ENSGALG00000028530	PRKACB	ENSG00000142875	+
R4GKA5	C14ORF80	6.80826	3.32477	10.4524	3.16464	+		Click	ENSGALG00000027492	C14orf80	ENSG00000185347
E1BU32	SSX2IP	9.25964	2.52316	6.43597	3.1509	+	+	Click	ENSGALG00000008763	SSX2IP	ENSG00000117155
A0A1L1RM61	A0A1L1RM61	5.75342	4.19689	17.4339	3.14392	+		Click	ENSGALG00000001373	TRAF3IP3	ENSG00000009790
E1BUX5	VTI1B	7.01057	3.16942	9.52984	3.13582	+		Click	ENSGALG00000009526	VTI1B	ENSG00000100568
A0A1D5PXK9	ASPM	6.69521	3.24721	9.98185	3.0843	+		Click	ENSGALG00000032398	ASPM	ENSG00000066279
F1NY62	PGAM5	5.95344	3.73053	13.2772	3.05556	+		Click	ENSGALG00000002137	PGAM5	ENSG00000247077
E1BTE0	SSBP1	7.1555	2.97122	8.46244	3.05066	+		Click	ENSGALG00000012876	SSBP1	ENSG00000106028
P14105	MYH9	7.15924	2.96531	8.43238	3.04776	+		Click
E1C3T7	E1C3T7	6.62763	3.21951	9.81865	3.04718	+		Click	ENSGALG00000012341	SAV1	ENSG00000151748
E1C0J0	CCDC18	7.49724	2.81476	7.69827	3.03055	+	+	Click	ENSGALG00000005889	CCDC18	ENSG00000122483
E1BTT4	Gga.6352	8.06911	2.64075	6.92131	3.02686	+		Click	ENSGALG00000016555	HADHB	ENSG00000138029
E1BQJ6	CENPE	8.12092	2.61552	6.81458	3.01703	+		Click	ENSGALG00000013208	CENPE	ENSG00000138778
A0A1L1RKK7	Gga.8044	6.15981	3.43018	11.1256	2.99943	+		Click	ENSGALG00000009369	PRDX3	ENSG00000165672
Q5ZMT0	YWHAE	6.7475	2.98137	8.51434	2.94331	+		Click	ENSGALG00000002661	YWHAE	ENSG00000108953
E1C530	CEP78	7.31417	2.74389	7.37297	2.93503	+		Click	ENSGALG00000015179	CEP78	ENSG00000148019	+
Q5ZMW6	MDM1	5.67233	3.60656	12.3449	2.8948	+		Click				+
A0A1L1S0N2	CCDC14	8.72768	2.34287	5.74812	2.89154	+	+	Click	ENSGALG00000044814	CCDC14	ENSG00000175455	+
F1NQI6	SDCCAG8	5.83081	3.41702	11.0394	2.87489	+	+	Click	ENSGALG00000010713	SDCCAG8	ENSG00000054282	+
P09102	P4HB	6.34553	3.06611	8.95893	2.8735	+		Click
EGFP	EGFP	9.33121	2.21573	5.3005	2.86195	+		Click
A0A1D5PZ30	DGKD	5.57694	3.61407	12.3995	2.8603	+		Click	ENSGALG00000001730	DGKD	ENSG00000077044
F1N899	PPP2R3C	7.91367	2.44776	6.14035	2.83766	+		Click	ENSGALG00000010052	PPP2R3C	ENSG00000092020	+
O42484	HSD17B4	5.64848	3.4314	11.1336	2.81392	+		Click	ENSGALG00000002187	HSD17B4	ENSG00000133835
E1C8W8	WRAP73	6.19413	3.01349	8.68039	2.79825	+	+	Click	ENSGALG00000001017	WRAP73	ENSG00000116213	+
E1C695	ZBTB21	5.13672	3.96731	15.2503	2.79652	+		Click	ENSGALG00000016147	ZBTB21	ENSG00000173276
F1P2G9	DYNC1LI2	5.80181	3.13451	9.33328	2.73461	+		Click	ENSGALG00000005241	DYNC1LI2	ENSG00000135720	+
Q5ZJG9	HAUS1	5.63154	3.25812	10.0469	2.73306	+		Click	ENSGALG00000040397	HAUS1	ENSG00000152240	+
A0A1D5PNH5	A0A1D5PNH5	7.95981	2.29267	5.56786	2.71703	+		Click	ENSGALG00000040433	CEP295NL;CEP295	ENSG00000178404;ENSG00000166004	+
F1NW64	TPX2	6.42925	2.75398	7.41852	2.7166	+		Click	ENSGALG00000006267	TPX2	ENSG00000088325
F1NI69	NEK2	6.06316	2.91457	8.17816	2.7051	+		Click	ENSGALG00000009854	NEK2	ENSG00000117650	+
A0A1D5PX56	SPRYD3	5.20099	3.49265	11.5437	2.66642	+		Click	ENSGALG00000031222	SPRYD3	ENSG00000167778
Q5F3W6	YWHAG	5.54378	3.14291	9.38022	2.65125	+		Click
A0A1D5P2N3	HMMR	6.94323	2.46005	6.18775	2.64797	+		Click	ENSGALG00000042009	HMMR	ENSG00000072571
F1NMU4	F1NMU4	5.81701	2.9075	8.1433	2.62698	+		Click	ENSGALG00000000059	TUBB3	ENSG00000258947
R4GL34	TPGS1	5.46132	3.13603	9.34174	2.61982	+		Click	ENSGALG00000026780	TPGS1	ENSG00000141933	+
E1BUZ2	KIF18A	6.16918	2.70359	7.1935	2.61672	+		Click	ENSGALG00000012160	KIF18A	ENSG00000121621
Q5ZLL1	CSNK1E	4.96211	3.60295	12.3187	2.60778	+		Click	ENSGALG00000032257	CSNK1E	ENSG00000213923
F1NM71	CETN2	6.53555	2.53646	6.48937	2.6068	+		Click	ENSGALG00000007510	CETN1;CETN2	ENSG00000177143;ENSG00000147400	+
A0A1D5PSD3	A0A1D5PSD3	6.00123	2.6833	7.10459	2.55949	+		Click	ENSGALG00000036783	PDE4DIP	ENSG00000178104	+
F1N8D3	SLMAP	6.91166	2.33581	5.7225	2.5525	+		Click	ENSGALG00000005670	SLMAP	ENSG00000163681
A0A1D5NZ72	TRAFD1	4.68448	3.78175	13.6819	2.54262	+		Click	ENSGALG00000043208	TRAFD1	ENSG00000135148
Q90631	KTN1	7.2239	2.23542	5.36793	2.53849	+		Click
A0A1D5PTT4	CHST13	4.45561	4.17403	17.2034	2.53304	+		Click	ENSGALG00000029632	CHST13	ENSG00000180767
E1BT07	CBY1	5.51806	2.89423	8.07826	2.52765	+		Click	ENSGALG00000012218	CBY1	ENSG00000100211
F1N961	FAM184A	6.23444	2.49573	6.32708	2.50847	+		Click	ENSGALG00000014881	FAM184A	ENSG00000111879
F1P360	F1P360	5.09705	3.13169	9.31756	2.48996	+		Click	ENSGALG00000012659	CKAP4	ENSG00000136026
Q5ZIG8	YME1L1	6.34652	2.42387	6.04913	2.48965	+		Click	ENSGALG00000007492	YME1L1	ENSG00000136758
Q5ZMC9	NDE1	4.21677	4.56232	21.5559	2.48686	+		Click	ENSGALG00000032590	NDE1	ENSG00000072864	+
F1P561	DYNLT1	5.20007	3.01275	8.67654	2.47702	+		Click	ENSGALG00000019979	DYNLT1	ENSG00000146425
E1BW44	KIF14	7.75265	2.03706	4.71846	2.4666	+		Click	ENSGALG00000002175	KIF14	ENSG00000118193
E1C7F8	RAE1	4.44868	3.87507	14.4501	2.46074	+		Click	ENSGALG00000007653	RAE1	ENSG00000101146
H9L3I9	SETDB1	5.374	2.83916	7.81318	2.45633	+		Click	ENSGALG00000024051	SETDB1	ENSG00000143379
F1P446	F1P446	6.42678	2.33308	5.71261	2.44828	+		Click	ENSGALG00000006611	KIF7	ENSG00000166813
F1NM37	TBL3	5.03076	3.0703	8.98143	2.44196	+		Click	ENSGALG00000005558	TBL3	ENSG00000183751
A0A1D6UPU1	DCTN3	6.45627	2.29974	5.59298	2.43233	+		Click	ENSGALG00000021365	DCTN3	ENSG00000137100	+
Q5ZKK5	ODF2	6.3712	2.31179	5.63596	2.42209	+		Click				+
A0A1D5PSB6	CEP135	7.14539	2.10238	4.92523	2.42153	+		Click	ENSGALG00000013776	CEP135	ENSG00000174799	+
O42388	UBA52	7.04464	2.12044	4.98358	2.41787	+		Click	ENSGALG00000037716	UBA52	ENSG00000221983
Q5ZI11	LRRC45	5.5076	2.61953	6.83146	2.38816	+		Click				+
A0A1D5PBR9	A0A1D5PBR9	6.76883	2.11267	4.95841	2.36249	+		Click	ENSGALG00000043144	PRC1	ENSG00000198901
A0A1L1RZL3	TUBD1	4.73301	3.14211	9.37572	2.36082	+		Click	ENSGALG00000005173	TUBD1	ENSG00000108423
E1C5B2	E1C5B2	6.20222	2.25634	5.44029	2.34928	+	+	Click	ENSGALG00000014648	CETN3	ENSG00000153140	+
P14315	CAPZB	5.43958	2.55923	6.58164	2.33812	+		Click	ENSGALG00000004034	CAPZB	ENSG00000077549
Q5ZMD1	YWHAQ	4.72496	3.08472	9.05938	2.33729	+		Click	ENSGALG00000016433	YWHAQ	ENSG00000134308
F1NQP8	CCDC6	4.49761	3.33576	10.5208	2.33339	+		Click	ENSGALG00000003165	CCDC6	ENSG00000108091
A0A1D5NXQ4	CSNK1D	5.00336	2.7685	7.48454	2.3073	+		Click	ENSGALG00000002719	CSNK1D	ENSG00000141551	+
F1NNV4	FKBP15	5.37062	2.50123	6.34877	2.28933	+		Click	ENSGALG00000008838	FKBP15	ENSG00000119321
O42184	CLIP1	5.95185	2.24427	5.39846	2.28697	+		Click				+
Q5ZI33	KLHL7	5.92625	2.23173	5.35522	2.27353	+		Click
F1NFC4	CCNDBP1	4.47534	3.17298	9.55012	2.27334	+		Click	ENSGALG00000004837	CCNDBP1	ENSG00000166946
F1P2A8	PRC1	6.27652	2.11102	4.95306	2.26819	+		Click	ENSGALG00000012836	PRC1	ENSG00000198901
E1BVK8	E1BVK8	5.00031	2.66546	7.02726	2.26099	+		Click	ENSGALG00000006842	ACOT8	ENSG00000101473
R4GKD4	CCDC177	5.02152	2.63194	6.88389	2.25235	+		Click	ENSGALG00000026215	CCDC177	ENSG00000267909
E1C1M7	PLK4	5.66533	2.27483	5.50494	2.24003	+		Click	ENSGALG00000010195	PLK4	ENSG00000142731	+
A0A1D5P6J9	POC1B	4.99508	2.61929	6.83045	2.23864	+		Click	ENSGALG00000035493	POC1B	ENSG00000139323	+
A0A1D5PW21	EDC4	5.14293	2.48624	6.28976	2.21901	+		Click	ENSGALG00000040875	EDC4	ENSG00000038358
P28497	CAPZA2	5.0571	2.51215	6.39208	2.20723	+		Click	ENSGALG00000043437	CAPZA2	ENSG00000198898
E1BT75	EXOC7	5.24905	2.38664	5.90921	2.19784	+		Click	ENSGALG00000002050	EXOC7	ENSG00000182473
A0A1D5NZ71	DNAJC13	5.66646	2.18853	5.20848	2.18957	+		Click	ENSGALG00000035068	DNAJC13	ENSG00000138246
A0A1D5PPX3	HSD17B12	3.85952	3.89167	14.591	2.1873	+		Click	ENSGALG00000036787	HSD17B12	ENSG00000149084
Q5ZHP5	CHMP4B	4.24496	3.13148	9.31637	2.17062	+		Click	ENSGALG00000002095	CHMP4B	ENSG00000101421
P16236	REL	4.52579	2.79067	7.5863	2.15866	+		Click
Q5ZKT1	TBCCD1	4.05018	3.33707	10.529	2.14901	+		Click	ENSGALG00000006566	TBCCD1	ENSG00000113838
Q5F3W3	MAPK6	4.69103	2.6204	6.83511	2.14563	+		Click	ENSGALG00000031448	MAPK6	ENSG00000069956
A0A1D5P9K6	ACADSB	5.08167	2.36796	5.84002	2.14403	+		Click	ENSGALG00000041417	ACADSB	ENSG00000196177
A0A1L1RLH2	FAM83D	4.66585	2.62642	6.86052	2.1402	+		Click	ENSGALG00000044404	FAM83D	ENSG00000101447
F1NPC3	P4HA1	3.9546	3.45175	11.2683	2.13653	+		Click	ENSGALG00000004325	P4HA1	ENSG00000122884
A0A1L1RPV6	A0A1L1RPV6	4.7664	2.53115	6.46798	2.13078	+		Click	ENSGALG00000045938	RBBP8NL	ENSG00000130701
E1BRU0	MAD1L1	5.30407	2.2046	5.26269	2.11498	+		Click	ENSGALG00000004224	MAD1L1	ENSG00000002822
P62149	CALM	6.37185	1.86202	4.196	2.1109	+		Click	ENSGALG00000026445	CALM3;CALM2	ENSG00000160014;ENSG00000143933
Q5ZJ31	DEPDC1	5.82487	2.00128	4.60803	2.10735	+		Click	ENSGALG00000011275	DEPDC1	ENSG00000024526
P41125	RPL13	4.05025	3.14952	9.4173	2.09848	+		Click	ENSGALG00000006179	RPL13	ENSG00000167526
E1C485	E1C485	5.15866	2.23199	5.35614	2.09435	+		Click	ENSGALG00000012584	2007-03-01	ENSG00000136536
Q8JFP1	EIF4A2	4.02793	3.16216	9.48867	2.09298	+		Click	ENSGALG00000008684
A0A1D5PSP1	CEP192	5.40978	2.11348	4.96101	2.08835	+		Click	ENSGALG00000035625	CEP192	ENSG00000101639	+
A0A1L1RJ18	NPM1	3.98181	3.19555	9.67953	2.08323	+		Click	ENSGALG00000002197	NPM1	ENSG00000181163
F1NQU7	EIF4G2	4.20149	2.89476	8.08084	2.08002	+		Click	ENSGALG00000005587	EIF4G2	ENSG00000110321
A0A1D5PXH6	ATP5C1	5.62041	2.00595	4.62232	2.06942	+		Click	ENSGALG00000006753	ATP5C1	ENSG00000165629
A0A1D5PLX3	CCDC88A	4.60695	2.49861	6.33841	2.06884	+		Click	ENSGALG00000043587	CCDC88A	ENSG00000115355
A0A1D5PSR0	STRN3	4.84204	2.32996	5.70131	2.06107	+		Click	ENSGALG00000040464	STRN3	ENSG00000196792
A0A1D5PRF9	RACGAP1	6.07476	1.86154	4.19464	2.06048	+		Click	ENSGALG00000033231	RACGAP1	ENSG00000161800
E1BYQ3	CUL3	5.24387	2.11852	4.97734	2.05356	+		Click	ENSGALG00000005108	CUL3	ENSG00000036257
Q5ZKY5	TUBGCP2	5.52421	1.98386	4.55495	2.03636	+		Click	ENSGALG00000003526	TUBGCP2	ENSG00000130640	+
P0CG62	UBB	4.37263	2.57685	6.65381	2.02703	+		Click	ENSGALG00000004509	UBC	ENSG00000150991
Q5ZKF5	SKP1	4.40091	2.53964	6.50218	2.0217	+		Click	ENSGALG00000006474	SKP1;CTD-2410N18.5	ENSG00000113558;ENSG00000272772
F1NUH3	FCHSD1	4.6736	2.33643	5.72476	2.01763	+		Click	ENSGALG00000002622	FCHSD1	ENSG00000197948
E1C703	CENPF	5.74984	1.86708	4.2105	2.00651	+		Click	ENSGALG00000009690	CENPF	ENSG00000117724
A0A1L1RUE2	IFT20	3.64894	3.46664	11.3679	2.00383	+		Click	ENSGALG00000005707	IFT20	ENSG00000109083
Q1KME6	RAB6A	3.38801	4.1546	17.0099	1.99391	+		Click	ENSGALG00000017320	WTH3DI;RAB6C;RAB6A	ENSG00000233087;ENSG00000222014;ENSG00000175582
F1NCX7	PLK1	4.93344	2.13207	5.02143	1.9873	+		Click	ENSGALG00000006110	PLK1	ENSG00000166851	+
Q9YH14	rbf	3.52838	3.63028	12.5183	1.98017	+		Click	ENSGALG00000015372	ATP5I	ENSG00000169020
A0A1L1RT32	A0A1L1RT32	4.85254	2.10758	4.94197	1.95517	+		Click	ENSGALG00000045019
F1P269	ACLY	3.26299	4.37293	19.3125	1.95511	+		Click	ENSGALG00000003475	ACLY	ENSG00000131473
A0A1D5P885	IFFO2	3.62762	3.25536	10.0304	1.94859	+		Click	ENSGALG00000029831	IFFO2;RP13-279N23.2	ENSG00000169991;ENSG00000255275	+
Q5F356	PIP4K2A	3.60088	3.29568	10.2736	1.9459	+		Click
Q5ZJ27	HOOK1	4.65326	2.18566	5.19884	1.94286	+		Click
F1NGT3	MMP9	5.12468	1.94373	4.43439	1.92971	+		Click	ENSGALG00000006992	MMP9	ENSG00000100985
A0A1D5PBJ8	A0A1D5PBJ8	3.45341	3.53143	11.8107	1.9267	+		Click	ENSGALG00000031152	IQGAP3	ENSG00000183856
E1C6D1	MAP2	4.99324	1.98455	4.55704	1.92364	+		Click	ENSGALG00000002789	MAP2	ENSG00000078018
F1NH60	MDM1	5.23553	1.89037	4.27766	1.92205	+		Click	ENSGALG00000009905	MDM1	ENSG00000111554	+
Q5ZMU9	vcp	3.98684	2.64485	6.93882	1.92177	+		Click	ENSGALG00000001986	VCP	ENSG00000165280
A0A1L1RLN6	MYL6	4.79645	2.06175	4.79581	1.91848	+		Click	ENSGALG00000035086	MYL6	ENSG00000092841
F1NRI4	DYNLL2	3.41442	3.54075	11.8757	1.91015	+		Click	ENSGALG00000005522	DYNLL2	ENSG00000264364	+
P34065	PSMB5	4.3161	2.32127	5.67001	1.90875	+		Click
E1BTF5	AGK	3.93109	2.61469	6.81113	1.89253	+		Click	ENSGALG00000012870	AGK	ENSG00000006530
P13127	CAPZA1	5.34219	1.79479	4.00673	1.8855	+		Click	ENSGALG00000001547	CAPZA1	ENSG00000116489
F1NU79	PSMC5	4.1201	2.39008	5.922	1.87642	+		Click	ENSGALG00000000349	PSMC5	ENSG00000087191
F1P199	PPFIBP1	4.13942	2.34412	5.7527	1.86497	+		Click	ENSGALG00000014106	PPFIBP1	ENSG00000110841
F1NB02	RPS8	5.29434	1.77099	3.94112	1.862	+		Click	ENSGALG00000010124	RPS8	ENSG00000142937
A0A1D5P2L3	CUL1	3.91466	2.5281	6.45578	1.85848	+		Click	ENSGALG00000036941	CUL1	ENSG00000055130
R4GLB5	CETN1	4.7176	1.9742	4.52569	1.85557	+		Click	ENSGALG00000026741
A0A1L1RN20	FXR1	3.66465	2.7938	7.60076	1.84883	+		Click	ENSGALG00000008864	FXR1	ENSG00000114416
E1BV28	UXS1	3.92407	2.48972	6.3034	1.84877	+		Click	ENSGALG00000016801	UXS1	ENSG00000115652
F1P2S9	TUBGCP3	4.1051	2.32654	5.68897	1.84782	+		Click	ENSGALG00000016836	TUBGCP3	ENSG00000126216	+
Q5ZLG7	SLC25A6	4.07248	2.3398	5.73696	1.84286	+		Click	ENSGALG00000016691
A0A1D5P0Z0	PFKP	4.75081	1.92648	4.38326	1.83865	+		Click	ENSGALG00000006939	PFKP	ENSG00000067057
Q76I89	NDC80	4.07781	2.32194	5.67242	1.83778	+		Click	ENSGALG00000014801	NDC80	ENSG00000080986
A0A1L1RW28	A0A1L1RW28	4.15487	2.25361	5.43083	1.83434	+		Click	ENSGALG00000046258	FAM92A	ENSG00000188343
H9L201	H9L201	3.71325	2.64302	6.931	1.82403	+		Click	ENSGALG00000022166	PNKD	ENSG00000127838
A0A1D5PL01	ADNP	3.48305	2.94453	8.32741	1.81573	+		Click	ENSGALG00000007989	ADNP	ENSG00000101126
F1NSK0	ZBTB48	4.20146	2.17328	5.15744	1.81517	+		Click	ENSGALG00000000637	ZBTB48	ENSG00000204859
A0A1D5PX48	RBX1	3.69731	2.60513	6.77109	1.80705	+		Click	ENSGALG00000011993	RBX1	ENSG00000100387
A0A1D5PGS0	BBS9	5.49273	1.62915	3.56465	1.80629	+		Click	ENSGALG00000031650	BBS9	ENSG00000122507
Q5ZLT3	N4BP3	4.1345	2.19781	5.23971	1.80619	+		Click
Q5ZKC9	YWHAZ	4.18907	2.14099	5.05062	1.79833	+		Click	ENSGALG00000031387	YWHAZ	ENSG00000164924
A0A1L1S0A0	ETFA	3.26408	3.30475	10.329	1.79739	+		Click	ENSGALG00000002925	ETFA	ENSG00000140374
P21868	CSNK2A1	3.51913	2.79891	7.62444	1.79405	+		Click	ENSGALG00000006197	CSNK2A3;CSNK2A1	ENSG00000254598;ENSG00000101266
Q5ZIR8	TIMM9	3.59836	2.67456	7.06662	1.79094	+		Click	ENSGALG00000031966	TIMM9	ENSG00000100575
A0A1L1RMC0	A0A1L1RMC0	4.16394	2.11905	4.97906	1.78229	+		Click	ENSGALG00000006022	PSMA1;RP11-140L24.4	ENSG00000129084;ENSG00000256206
E1BQM2	TUBGCP4	4.77677	1.80651	4.03929	1.78067	+		Click	ENSGALG00000008549	TUBGCP4	ENSG00000137822	+
Q90705	EEF2	3.16656	3.44137	11.1995	1.77623	+		Click
F1NMQ4	TRMT10C	3.72109	2.4723	6.23526	1.77467	+		Click	ENSGALG00000015328	TRMT10C	ENSG00000174173
P22451	RPL5	4.05691	2.17407	5.16005	1.77451	+		Click	ENSGALG00000005922	RPL5	ENSG00000122406
Q5ZKJ2	YWHAH	3.83376	2.35188	5.78097	1.77229	+		Click	ENSGALG00000006743	YWHAH	ENSG00000128245
E1BXW8	CEP70	4.23188	2.04899	4.75571	1.77077	+		Click	ENSGALG00000012087	CEP70	ENSG00000114107	+
P11501	HSP90AA1	4.3277	1.98521	4.55905	1.76694	+		Click
A0A1L1RNV8	CHCHD3	4.46498	1.90741	4.32727	1.76354	+		Click	ENSGALG00000006489	CHCHD3	ENSG00000106554
A0A1D5P7B4	TBC1D15	3.38048	2.89906	8.10189	1.7632	+		Click	ENSGALG00000010190	TBC1D15	ENSG00000121749
E1C569	BBS5	4.33626	1.96344	4.4933	1.7591	+		Click	ENSGALG00000009846	RP11-724O16.1;BBS5	ENSG00000251569;ENSG00000163093
A0A1D5PD44	LOC107050727	4.90799	1.71851	3.799	1.75793	+		Click	ENSGALG00000039470	RPL10L;RPL10	ENSG00000165496;ENSG00000147403
E1C1L7	TUBE1	3.91728	2.23357	5.36157	1.75614	+		Click	ENSGALG00000015017	TUBE1	ENSG00000074935
A0A1D5PR77	A0A1D5PR77	3.3574	2.90407	8.12647	1.75491	+		Click	ENSGALG00000035898	PPP2R1A	ENSG00000105568
A0A1D5P3P2	A0A1D5P3P2	4.59455	1.82998	4.10505	1.75415	+	+	Click	ENSGALG00000031167	CSPP1	ENSG00000104218	+
E1C2V9	ARFGAP2	3.94835	2.20036	5.24834	1.75303	+		Click	ENSGALG00000008247	ARFGAP2	ENSG00000149182
R4GLW9	NUMA1	3.41177	2.75572	7.42639	1.74122	+		Click	ENSGALG00000001258	NUMA1	ENSG00000137497
A0A1D5P698	A0A1D5P698	4.82301	1.71365	3.786	1.73871	+		Click	ENSGALG00000032175	HAUS3	ENSG00000214367	+
A0A1D5P1G9	CEP85L	3.76232	2.31945	5.66346	1.73834	+		Click	ENSGALG00000014892	CEP85L	ENSG00000111860	+
P24032	P24032	4.01097	2.10846	4.9448	1.73549	+		Click	ENSGALG00000014854	MYL12B;MYL12A	ENSG00000118680;ENSG00000101608
A0A1D5P1C0	LRRFIP2	3.14507	3.25391	10.0217	1.73394	+		Click	ENSGALG00000033102	LRRFIP2	ENSG00000093167
Q5ZJA3	CDR2	3.27572	2.95609	8.38565	1.7326	+		Click
E1BXY8	TIMM10	3.5067	2.57023	6.62661	1.72813	+		Click	ENSGALG00000004845	TIMM10	ENSG00000134809
F1N8W9	DCTN5	3.8771	2.17741	5.17121	1.72335	+		Click	ENSGALG00000006088	DCTN5	ENSG00000166847	+
A0A1L1RJK6	MCRS1	3.39123	2.70957	7.2199	1.72169	+		Click	ENSGALG00000035203	MCRS1	ENSG00000187778
A0A1D5P5X1	RCN2	3.31406	2.82413	7.74219	1.71886	+		Click	ENSGALG00000039284	RCN2	ENSG00000117906
E1C297	MGST3	3.30468	2.83834	7.80929	1.71835	+		Click	ENSGALG00000003445	MGST3	ENSG00000143198
F1NKX9	CXorf23	3.58646	2.42967	6.07115	1.7154	+		Click	ENSGALG00000016418	CXorf23	ENSG00000173681
A0A1D5P5H6	A0A1D5P5H6	3.09447	3.22882	9.87322	1.70643	+		Click	ENSGALG00000037281	FBXO45	ENSG00000174013
A0A1D5PVA4	ATAD3A	3.52524	2.46739	6.21619	1.7054	+		Click	ENSGALG00000035869	ATAD3C;ATAD3A;ATAD3B	ENSG00000215915;ENSG00000197785;ENSG00000160072
E1C5T0	E1C5T0	3.03844	3.31793	10.4101	1.69568	+		Click	ENSGALG00000005779	FBXO31;FBXO31	ENSG00000283277;ENSG00000103264
A0A1L1RQ33	A0A1L1RQ33	4.09161	1.95305	4.46217	1.69288	+		Click	ENSGALG00000039755	HAUS4;RP11-298I3.5	ENSG00000092036;ENSG00000259132	+
F1NWP3	HSPA8	4.21047	1.88392	4.259	1.6919	+		Click	ENSGALG00000006512	HSPA8	ENSG00000109971
A0A1D5NXL7	PSMD3	4.07502	1.95903	4.48008	1.69117	+		Click	ENSGALG00000033162	PSMD3	ENSG00000108344
A0A1L1RV36	RPL27A	3.39286	2.56853	6.61963	1.68585	+		Click	ENSGALG00000005948	RPL27A	ENSG00000166441
F1P4I3	VAMP3	2.92778	3.60843	12.3585	1.68563	+		Click	ENSGALG00000000579	VAMP3	ENSG00000049245
A0A1D5NY09	YEATS2	3.84892	2.09254	4.89363	1.68331	+		Click	ENSGALG00000036356	YEATS2	ENSG00000163872
A0A1D5P1X4	A0A1D5P1X4	4.25262	1.84068	4.13527	1.68196	+		Click	ENSGALG00000033123	KEAP1	ENSG00000079999
P09203	P09203	3.73151	2.16837	5.14106	1.67646	+		Click
F1NPA2	PSMD11	3.56128	2.32143	5.67058	1.67351	+		Click	ENSGALG00000024112	PSMD11	ENSG00000108671
F1NG10	ACTR10	5.48625	1.43274	3.08034	1.6721	+		Click	ENSGALG00000012041	ACTR10	ENSG00000131966	+
Q5ZIF4	SLC25A13	3.38013	2.52261	6.43378	1.66889	+		Click	ENSGALG00000009728	SLC25A13	ENSG00000004864
A0A1D5PRQ2	A0A1D5PRQ2	3.76976	2.10293	4.92697	1.66426	+		Click	ENSGALG00000038362	CPS1	ENSG00000021826
A0A1D5P1J7	ATP5J2	3.08891	2.96779	8.44499	1.65557	+		Click	ENSGALG00000033001	ATP5J2	ENSG00000241468
E1BUX1	TPTE2	3.91781	1.96421	4.49563	1.65206	+		Click	ENSGALG00000017031	TPTE2;TPTE	ENSG00000132958;ENSG00000274391
E1BW54	E1BW54	3.81353	2.03634	4.7162	1.65188	+		Click	ENSGALG00000003602	RPGRIP1L	ENSG00000103494	+
Q06066	YBX1	4.43218	1.69356	3.73261	1.64923	+		Click
A0A1D5PMR7	CEP85	3.747	2.07716	4.8446	1.64816	+		Click	ENSGALG00000042624	CEP85	ENSG00000130695	+
A0A1L1RMH6	DCTN6	3.71166	2.09422	4.89902	1.64405	+		Click	ENSGALG00000010298	DCTN6	ENSG00000104671	+
E1C5D4	NPHP1	3.11663	2.84886	7.85929	1.64331	+	+	Click	ENSGALG00000008195	NPHP1	ENSG00000144061
R4GHW9	EPB41	2.97537	3.17433	9.55781	1.64267	+		Click	ENSGALG00000001329	EPB41	ENSG00000159023
Q03669	ATP2A2	3.74169	2.06347	4.80123	1.64158	+		Click
A0A1D5PBF8	CEP112	3.23797	2.61262	6.80242	1.63865	+		Click	ENSGALG00000034989	CEP112	ENSG00000154240	+
A0A1D5PRM9	A0A1D5PRM9	4.89612	1.5139	3.27561	1.63492	+		Click	ENSGALG00000040351	ACAP1	ENSG00000072818
F1P1C3	F1P1C3	2.9454	3.20911	9.75805	1.63466	+		Click	ENSGALG00000005042	IQSEC1	ENSG00000144711
Q5ZM66	RPS26	4.15823	1.78171	3.97058	1.63243	+		Click	ENSGALG00000032052	RPS26	ENSG00000197728
Q5ZJV0	COPS4	3.58624	2.14692	5.07011	1.6247	+		Click	ENSGALG00000011130	COPS4	ENSG00000138663
A0A1D5PAG9	RASAL3	4.00194	1.84073	4.13543	1.62172	+		Click	ENSGALG00000039156	RASAL3	ENSG00000105122
E1BVI0	AICDA	3.4072	2.32001	5.66548	1.6214	+		Click	ENSGALG00000014280	AICDA	ENSG00000111732
A0A1D5PUU6	LOC421441	3.45264	2.24339	5.39541	1.61344	+		Click	ENSGALG00000030587
P09244	P09244	5.62179	1.32106	2.82169	1.60974	+		Click
F1NZU2	SYNCRIP	3.65104	2.04013	4.72802	1.60682	+		Click	ENSGALG00000015830	SYNCRIP	ENSG00000135316
A0A1D5PCW8	GCC1	4.43059	1.60568	3.50461	1.60284	+		Click	ENSGALG00000033149	GCC1	ENSG00000179562
A0A1D5PFY6	LARP1	4.10835	1.74222	3.86279	1.60259	+		Click	ENSGALG00000040109	LARP1	ENSG00000155506
A0A1D5P6H2	SNAP29	2.75963	3.58771	12.2088	1.59882	+		Click	ENSGALG00000040128	SNAP29	ENSG00000099940
A0A1L1RJV3	ILF2	3.65055	2.01403	4.64714	1.59723	+		Click	ENSGALG00000011570	ILF2	ENSG00000143621
Q5ZMQ2	ACTG1	2.63271	4.21304	17.5985	1.59597	+		Click	ENSGALG00000028749
A0A1D5NW93	A0A1D5NW93	4.92149	1.44259	3.10368	1.59494	+		Click	ENSGALG00000032875	ATP5D	ENSG00000099624
A0A1D5PA08	STK3	4.03538	1.75689	3.90259	1.59248	+		Click	ENSGALG00000032850	STK3	ENSG00000104375
A0A1D5PNZ1	BBIP1	4.23346	1.65879	3.64134	1.58997	+		Click	ENSGALG00000037714
F1NSC1	ATP5F1	3.26079	2.3848	5.90233	1.58872	+		Click	ENSGALG00000001452	ATP5F1	ENSG00000116459
F1P3U1	IMMT	4.81974	1.45738	3.13893	1.5878	+		Click	ENSGALG00000015783	IMMT	ENSG00000132305
Q5ZJJ5	AKTIP	3.43841	2.17228	5.15408	1.58662	+		Click	ENSGALG00000033378	AKTIP	ENSG00000166971
A0A1D5NUX8	A0A1D5NUX8	4.66643	1.49449	3.22832	1.58428	+		Click	ENSGALG00000032336	SLC25A10;RP13-1032I1.10	ENSG00000183048;ENSG00000262660
A0A1D5PY88	KCTD20	2.53219	4.78917	24.5831	1.57965	+		Click	ENSGALG00000000511	KCTD20	ENSG00000112078
F1NY35	MZT1	3.14572	2.497	6.33207	1.57539	+		Click	ENSGALG00000016932	MZT1	ENSG00000204899
F1NW97	TUBA4B	4.4304	1.54924	3.36274	1.57246	+		Click	ENSGALG00000011324	TUBA4B	ENSG00000243910
P29332	CCNB2	2.91991	2.88519	8.03418	1.56695	+	+	Click	ENSGALG00000004161	CCNB2	ENSG00000157456	+
F1NP51	LMNB2	3.73097	1.85925	4.18811	1.56052	+		Click	ENSGALG00000000470	LMNB2	ENSG00000176619
A0A1D5PC70	A0A1D5PC70	2.94929	2.77392	7.50929	1.5582	+		Click	ENSGALG00000042539	PMF1;PMF1-BGLAP	ENSG00000160783;ENSG00000260238
A0A1D5PQL0	ANKRD26	3.81508	1.76997	3.93834	1.54538	+		Click	ENSGALG00000009104	ANKRD36B;ANKRD36C;POTEB3;ANKRD36;POTEM;CCDC144A;POTEB2;ANKRD20A2;AC136352.1;BX072566.1;ANKRD7;ANKRD18B;POTED;POTEB;POTEC;ANKRD30B;ANKRD20A3;POTEI;POTEE;ANKRD30BL;ANKRD20A4;POTEH;ANKRD30A;POTEG;ANKRD26;ANKRD18A;POTEJ;ANKRD20A1;RP11-219A15.1;ANKRD62;POTEF	ENSG00000196912;ENSG00000174501;ENSG00000278522;ENSG00000135976;ENSG00000222036;ENSG00000170160;ENSG00000230031;ENSG00000183148;ENSG00000276760;ENSG00000277630;ENSG00000106013;ENSG00000230453;ENSG00000166351;ENSG00000233917;ENSG00000183206;ENSG00000180777;ENSG00000276203;ENSG00000196834;ENSG00000188219;ENSG00000163046;ENSG00000172014;ENSG00000198062;ENSG00000148513;ENSG00000187537;ENSG00000107890…	+
F6SU35	RPL10A	3.5774	1.91867	4.36027	1.54168	+		Click	ENSGALG00000002644	RPL10A	ENSG00000198755
F1N903	PSMD6	3.0028	2.58688	6.6952	1.54108	+		Click	ENSGALG00000007315	PSMD6	ENSG00000163636
Q7SX63	HSP70	3.86734	1.71351	3.78564	1.5337	+		Click	ENSGALG00000011715	HSPA2	ENSG00000126803
A0A1D5PDY4	A0A1D5PDY4	3.0979	2.39413	5.93711	1.53226	+		Click	ENSGALG00000031648	CSPP1	ENSG00000104218	+
F1NK96	PDIA6	3.8762	1.69891	3.7468	1.52935	+		Click	ENSGALG00000016447	PDIA6	ENSG00000143870
A0A1L1RXF0	A0A1L1RXF0	3.84645	1.7133	3.78509	1.52867	+		Click	ENSGALG00000041548	EIF4A1	ENSG00000161960
A0A1D5P6I1	A0A1D5P6I1	2.74545	3.09533	9.11712	1.52429	+		Click	ENSGALG00000039646	NPHP4	ENSG00000131697	+
A0A1D5PX26	RPL23A	4.56292	1.42138	3.0535	1.52386	+		Click	ENSGALG00000003966	RPL23A	ENSG00000198242
A0A1D5NZK1	MZT2B	3.18229	2.226	5.33559	1.51796	+		Click	ENSGALG00000035749	MZT2B;MZT2A	ENSG00000152082;ENSG00000173272	+
P0CB50	PRDX1	3.81444	1.69381	3.73328	1.51262	+		Click	ENSGALG00000010243	PRDX1	ENSG00000117450
E1BY25	WDR47	4.33083	1.4692	3.16725	1.51038	+		Click	ENSGALG00000002129	WDR47	ENSG00000085433
A0A1D5P1W7	A0A1D5P1W7	3.96643	1.61163	3.51977	1.50993	+		Click	ENSGALG00000036962	KPNB1	ENSG00000108424
A0A1D5PXW0	HMHA1	2.98015	2.47762	6.25603	1.5079	+		Click	ENSGALG00000032469	ARHGAP45	ENSG00000180448
Q98TH5	cRPS11	4.01403	1.57557	3.42849	1.50294	+		Click	ENSGALG00000017299	RPS11	ENSG00000142534
A0A1D5NX66	STK4	4.62716	1.36535	2.92292	1.50083	+		Click	ENSGALG00000004098	STK4	ENSG00000101109
F1P0S2	STX8	2.63194	3.2019	9.71619	1.48623	+		Click	ENSGALG00000001238	STX8	ENSG00000170310
A0A1L1RR33	TUBA3E	4.57253	1.35461	2.89823	1.4857	+		Click	ENSGALG00000040586
Q5F418	PSMD1	3.06759	2.24889	5.41444	1.48439	+		Click
A0A1D5PYD8	SSNA1	3.30983	1.97399	4.52505	1.48327	+		Click	ENSGALG00000039186	SSNA1	ENSG00000176101	+
Q5ZMS3	EIF2S3	3.60181	1.74254	3.86365	1.48087	+		Click
A0A1D5PLH4	NPM3	3.14941	2.12326	4.99275	1.47804	+		Click	ENSGALG00000032329	NPM3	ENSG00000107833
F1NBD7	CDK1	3.66174	1.69751	3.74309	1.47754	+	+	Click	ENSGALG00000003085	CDK1	ENSG00000170312
A0A1L1RL15	RPN2	3.00324	2.29488	5.57571	1.47317	+		Click	ENSGALG00000003815	RPN2	ENSG00000118705
P84169	PSMD13	2.43762	3.97522	15.3209	1.46924	+		Click	ENSGALG00000043684	PSMD13	ENSG00000185627
R4GLK3	PSMD4	2.87035	2.47494	6.24557	1.46478	+		Click	ENSGALG00000028505	PSMD4	ENSG00000159352
A0A1D5P3X8	MTHFD1L	3.15312	2.03459	4.71077	1.45349	+		Click	ENSGALG00000012412	MTHFD1L	ENSG00000120254
Q8UWB9	CFTII	2.95451	2.27051	5.48979	1.44958	+		Click	ENSGALG00000034975	FUT7	ENSG00000180549
Q5ZLQ6	YWHAB	4.0075	1.4617	3.14926	1.44544	+		Click	ENSGALG00000004143	YWHAB	ENSG00000166913
A0A1D5P1Y3	TIMM23	2.59853	3.0029	8.62532	1.44261	+		Click	ENSGALG00000002089	TIMM23B;TIMM23	ENSG00000204152;ENSG00000265354
E1C043	E1C043	2.78099	2.50861	6.37801	1.43644	+		Click	ENSGALG00000014121	COX5A	ENSG00000178741
A0A1D5NTG2	RBM14	3.64389	1.60424	3.50095	1.43414	+		Click	ENSGALG00000035260	RBM14	ENSG00000239306
Q04619	HSP90AB1	2.79147	2.47551	6.24779	1.43388	+		Click
Q5ZIT7	PSMC3	3.24729	1.87359	4.22921	1.4319	+		Click	ENSGALG00000008108	PSMC3	ENSG00000165916
A0A1L1RJE7	ILK	3.32183	1.81052	4.05049	1.43176	+		Click	ENSGALG00000031642	ILK	ENSG00000166333
A0A1D5P6C5	RSU1	2.83103	2.37037	5.84889	1.42691	+		Click	ENSGALG00000040891	RSU1	ENSG00000148484
F1NTT2	RPS28	2.6607	2.71353	7.2374	1.42464	+		Click	ENSGALG00000024398	RPS28	ENSG00000233927
E1BX02	PSMD2	4.41789	1.29304	2.75849	1.42441	+		Click	ENSGALG00000006294	PSMD2	ENSG00000175166
A0A1D6UPT5	BTBD1	3.55661	1.62055	3.54257	1.42039	+		Click	ENSGALG00000006020	BTBD1	ENSG00000064726
E1BU45	MRPL41	2.66872	2.65993	7.00343	1.41873	+		Click	ENSGALG00000008746	MRPL41	ENSG00000182154
A0A1I7Q419	RPS12	2.75812	2.45267	6.15923	1.41602	+		Click	ENSGALG00000013990	RPS12	ENSG00000112306
A0A1L1RZG7	MBIP	2.78829	2.38076	5.88735	1.41279	+		Click	ENSGALG00000010096	MBIP	ENSG00000151332
E1C4E1	E1C4E1	4.2087	1.33039	2.84287	1.41211	+		Click	ENSGALG00000003419	MPHOSPH9	ENSG00000051825	+
A0A1D5P5F9	KPNA2	2.68799	2.57509	6.64658	1.41145	+		Click	ENSGALG00000003584	KPNA2	ENSG00000182481
Q5ZML3	SRSF1	4.16288	1.34285	2.87127	1.41122	+		Click
A0A1L1RT94	RPL31	3.25381	1.80217	4.02721	1.40982	+		Click	ENSGALG00000016775	RPL31	ENSG00000071082
P67883	RPL30	2.69736	2.52305	6.43552	1.40551	+		Click	ENSGALG00000029897	RPL30	ENSG00000156482
A0A1D5PXG1	A0A1D5PXG1	3.07766	1.93634	4.41244	1.40053	+		Click	ENSGALG00000040351	ACAP1	ENSG00000072818

## Sheet: CS-CEP152
Protein_ID	Protein_symbol	log2FC	P_value	t_statistic	t_sam	Sign	known	uniprot	Gg_ensembl	Hs_orthologue	Hs_orthologue_ensembl	Jakobsen_2011
Q8AV28	PCM1	17.5795	3.64123	21.2365	7.55199	+	+	Click	ENSGALG00000013602	PCM1	ENSG00000078674	+
E1C951	CEP95	12.5616	4.37365	37.3251	6.83979	+	+	Click	ENSGALG00000003540	CEP95	ENSG00000258890	+
E1C2N3	BICD2	12.7754	3.93782	26.6912	6.45666	+		Click	ENSGALG00000005249	BICD2	ENSG00000185963
E1C008	WDR37	11.8966	4.27998	34.731	6.45663	+		Click	ENSGALG00000006749	WDR37	ENSG00000047056
E1C3K2	E1C3K2	11.8303	4.28366	34.8294	6.43068	+		Click	ENSGALG00000003955	CEP350	ENSG00000135837	+
E1BW48	HERC2	13.4425	3.65056	21.3898	6.31563	+		Click	ENSGALG00000016739	HERC2	ENSG00000128731
E1C1J1	CEP170	12.4042	3.60497	20.6505	5.90488	+		Click	ENSGALG00000010733	CEP170	ENSG00000143702	+
A0A1D5PNE9	AKAP9	13.3403	3.39068	17.4993	5.89671	+		Click	ENSGALG00000040724	AKAP9	ENSG00000127914	+
F1NQ15	HAUS6	10.91	4.10906	30.452	5.87103	+	+	Click	ENSGALG00000015091	HAUS6	ENSG00000147874	+
E1BTL1	CEP131	12.5283	3.51287	19.2328	5.82332	+	+	Click	ENSGALG00000006895	CEP131	ENSG00000141577	+
F1NPE2	F1NPE2	13.1255	3.35677	17.0462	5.78217	+		Click	ENSGALG00000028172	WDR90	ENSG00000161996	+
A0A1D5PGQ9	DCTN2	10.2408	4.34804	36.5973	5.75381	+		Click	ENSGALG00000034955	DCTN2	ENSG00000175203	+
E1C2G3	MIB1	13.1892	3.26218	15.8424	5.65448	+	+	Click	ENSGALG00000014974	MIB1	ENSG00000101752	+
Q5ZJ07	CCDC61	10.8144	3.86338	25.2037	5.60598	+		Click	ENSGALG00000006714	CCDC61	ENSG00000104983	+
A0A1D5PVT2	DCTN1	9.97678	4.04162	28.9118	5.40725	+		Click	ENSGALG00000035156	DCTN1	ENSG00000204843	+
E1BQS8	CCDC77	12.1835	3.21442	15.2665	5.30165	+		Click	ENSGALG00000012987	CCDC77	ENSG00000120647	+
E1C9H8	PRKAR2A	9.85748	3.74833	23.0652	5.11446	+		Click	ENSGALG00000007023	PRKAR2A	ENSG00000114302	+
Q1G7G9	TALPID3	9.74507	3.74448	22.9967	5.06564	+		Click	ENSGALG00000012025	KIAA0586	ENSG00000100578	+
A0A1D5P849	HAUS8	9.67083	3.72414	22.639	5.01814	+		Click	ENSGALG00000003727	HAUS8	ENSG00000131351	+
E1C8L5	CEP128	9.98713	3.58622	20.3537	5.01694	+		Click	ENSGALG00000010562	CEP128	ENSG00000100629	+
EGFP	EGFP	12.644	2.90899	12.0391	4.95795	+		Click
A0A1D5P3R0	POC1A	9.4028	3.69739	22.1766	4.88712	+		Click	ENSGALG00000034572	POC1A	ENSG00000164087	+
A0A1L1RXK9	SPICE1	10.7222	3.22422	15.383	4.88034	+		Click	ENSGALG00000045606	SPICE1	ENSG00000163611	+
F1N899	PPP2R3C	9.72113	3.52561	19.4231	4.85937	+		Click	ENSGALG00000010052	PPP2R3C	ENSG00000092020	+
F1N9M1	F1N9M1	11.3059	3.05796	13.5202	4.83938	+	+	Click	ENSGALG00000006011	KIAA0753	ENSG00000198920	+
F1P288	FGFR1OP	11.1403	3.08267	13.7824	4.8262	+		Click	ENSGALG00000011423	FGFR1OP	ENSG00000213066	+
F1NGP6	BBS4	10.1501	3.31005	16.4408	4.79372	+	+	Click	ENSGALG00000001798	BBS4	ENSG00000140463
A0A1D5P981	A0A1D5P981	11.0112	3.01214	13.0467	4.69764	+		Click	ENSGALG00000040433	CEP295NL;CEP295	ENSG00000178404;ENSG00000166004	+
F1NFQ4	HAUS2	9.72474	3.33104	16.7101	4.67094	+		Click	ENSGALG00000009111	HAUS2	ENSG00000137814	+
A0A1D5NU48	CDK5RAP2	11.7604	2.85178	11.5131	4.66408	+		Click	ENSGALG00000041102	CDK5RAP2	ENSG00000136861	+
E1C8S5	CEP120	9.74149	3.28181	16.0851	4.62642	+		Click	ENSGALG00000005368	CEP120	ENSG00000168944	+
E1C0R8	CENPJ	10.1005	3.11661	14.1506	4.56254	+		Click	ENSGALG00000017148	CENPJ	ENSG00000151849	+
A0A1L1S0N2	CCDC14	11.0338	2.87917	11.7621	4.52561	+	+	Click	ENSGALG00000044814	CCDC14	ENSG00000175455	+
E1BYQ3	CUL3	6.88896	6.19254	150.885	4.45698	+		Click	ENSGALG00000005108	CUL3	ENSG00000036257
F1P045	DZIP1	8.78903	3.24215	15.5983	4.25937	+		Click	ENSGALG00000016895	DZIP1	ENSG00000134874
A0A1L1RK25	HADHA	10.0119	2.86598	11.6416	4.24231	+		Click	ENSGALG00000016536	HADHA	ENSG00000084754
E1BSR4	E1BSR4	8.98119	3.15128	14.5368	4.24076	+	+	Click	ENSGALG00000004756	CEP89	ENSG00000121289	+
F1NGP3	IFT74	8.40621	3.28285	16.0981	4.15699	+		Click	ENSGALG00000001801	IFT74	ENSG00000096872
E1C6E4	CCDC66	7.91806	3.46779	18.5745	4.11053	+	+	Click	ENSGALG00000005450	CCDC66	ENSG00000180376
E1BZ70	CEP76	10.1906	2.7112	10.3131	4.0957	+		Click	ENSGALG00000013858	CEP76	ENSG00000101624	+
F1NMN3	LACTB	8.7619	3.06923	13.6391	4.08974	+		Click	ENSGALG00000003505	LACTB	ENSG00000103642
F1P3C8	DYNC1I2	8.76093	3.04631	13.3982	4.06749	+		Click	ENSGALG00000009551	DYNC1I2	ENSG00000077380	+
E1BW44	KIF14	7.73686	3.40479	17.6914	3.99358	+		Click	ENSGALG00000002175	KIF14	ENSG00000118193
P0CB05	CEP63	8.00729	3.18487	14.9206	3.93158	+	+	Click				+
A0A1D5P1C4	TBC1D31	12.4502	2.29066	7.39166	3.9098	+	+	Click	ENSGALG00000030460	TBC1D31	ENSG00000156787	+
F1NYM7	CEP57	9.16853	2.71746	10.3639	3.84479	+		Click	ENSGALG00000017201	CEP57	ENSG00000166037	+
A0A1L1RPW0	TTLL5	10.6753	2.43249	8.27685	3.82658	+		Click	ENSGALG00000010340	TTLL5	ENSG00000119685	+
E1BXX7	PIBF1	9.14162	2.57577	9.2707	3.67713	+	+	Click	ENSGALG00000016929	PIBF1	ENSG00000083535	+
F1NKL4	DYNC1H1	8.61405	2.66257	9.92654	3.63803	+		Click	ENSGALG00000011330	DYNC1H1	ENSG00000197102	+
A0A1D5NX66	STK4	6.47426	3.63072	21.0649	3.58219	+		Click	ENSGALG00000004098	STK4	ENSG00000101109
F1N8D3	SLMAP	6.84466	3.32578	16.6422	3.58118	+		Click	ENSGALG00000005670	SLMAP	ENSG00000163681
F1NG10	ACTR10	6.9595	3.24386	15.619	3.57708	+		Click	ENSGALG00000012041	ACTR10	ENSG00000131966	+
A0A1L1RQ30	ATP5C1	7.18872	3.08947	13.8554	3.56082	+		Click	ENSGALG00000006753	ATP5C1	ENSG00000165629
A0A140T8H9	NUF2	7.68339	2.8684	11.6635	3.55918	+		Click	ENSGALG00000003438	NUF2	ENSG00000143228
A0A1D5NU82	TUBG1	6.60971	3.44913	18.3085	3.55166	+		Click	ENSGALG00000030003	TUBG1;TUBG2	ENSG00000131462;ENSG00000037042	+
A0A1D5PSR1	MYCBP2	8.14587	2.70383	10.2536	3.55026	+		Click	ENSGALG00000016915	MYCBP2	ENSG00000005810
E1BTT4	Gga.6352	6.63261	3.37592	17.3008	3.52167	+		Click	ENSGALG00000016555	HADHB	ENSG00000138029
A0A1D5NX44	CCP110	7.50908	2.85797	11.5689	3.4941	+		Click	ENSGALG00000006925	CCP110	ENSG00000103540	+
A0A1L1RQ33	A0A1L1RQ33	6.04303	3.91897	26.3065	3.49365	+		Click	ENSGALG00000039755	HAUS4;RP11-298I3.5	ENSG00000092036;ENSG00000259132	+
A0A1D5PIH8	CEP250	8.63089	2.4751	8.56148	3.4412	+		Click	ENSGALG00000026151	CEP250	ENSG00000126001	+
F1NWL8	FOPNL	9.04974	2.39086	8.00734	3.44073	+	+	Click	ENSGALG00000006532	FOPNL	ENSG00000133393	+
A0A1D5PRW0	LRRCC1	8.02932	2.61811	9.58536	3.43476	+		Click	ENSGALG00000039499	LRRCC1	ENSG00000133739	+
R4GKA5	C14ORF80	7.12925	2.94487	12.3806	3.43439	+		Click	ENSGALG00000027492	C14orf80	ENSG00000185347
F1NQI6	SDCCAG8	6.97668	3.0195	13.1216	3.43393	+	+	Click	ENSGALG00000010713	SDCCAG8	ENSG00000054282	+
A0A1D5PJX5	CLASP2	9.02707	2.33052	7.63121	3.36465	+		Click	ENSGALG00000032647	CLASP2	ENSG00000163539
E1C6D1	MAP2	6.25261	3.28746	16.1557	3.31348	+		Click	ENSGALG00000002789	MAP2	ENSG00000078018
P14315-2	CAPZB	6.16059	3.34893	16.9431	3.30574	+		Click	ENSGALG00000004034	CAPZB	ENSG00000077549
F1NGJ4	PCNT	9.4075	2.20182	6.88248	3.28144	+	+	Click	ENSGALG00000007021	PCNT	ENSG00000160299	+
E1BVC3	CLASP1	7.78067	2.48946	8.65943	3.24395	+		Click	ENSGALG00000011645	CLASP1	ENSG00000074054	+
Q9PTR5	PAFAH1B1	6.76196	2.84871	11.4856	3.23735	+		Click	ENSGALG00000005834	PAFAH1B1	ENSG00000007168	+
F1NB03	KIF2C	6.75531	2.85174	11.5128	3.23721	+		Click	ENSGALG00000010120	KIF2C	ENSG00000142945
H9L3I9	SETDB1	6.66996	2.83326	11.3477	3.19476	+		Click	ENSGALG00000024051	SETDB1	ENSG00000143379
A0A1D5PWG7	BBS2	7.09543	2.63717	9.73026	3.18293	+		Click	ENSGALG00000042415	BBS2	ENSG00000125124
A0A1D5PSD3	A0A1D5PSD3	6.0789	3.12013	14.1894	3.15228	+		Click	ENSGALG00000036783	PDE4DIP	ENSG00000178104	+
Q90828	DYNC1LI1	6.77328	2.71825	10.3703	3.14577	+		Click	ENSGALG00000011491	DYNC1LI1	ENSG00000144635	+
E1C3T7	E1C3T7	5.90111	3.23509	15.5132	3.13823	+		Click	ENSGALG00000012341	SAV1	ENSG00000151748
Q5ZMT0	YWHAE	5.35312	3.88903	25.7067	3.13371	+		Click	ENSGALG00000002661	YWHAE	ENSG00000108953
F1P446	F1P446	6.56212	2.78676	10.9423	3.12527	+		Click	ENSGALG00000006611	KIF7	ENSG00000166813
E1BSP2	ODF2	7.39065	2.46951	8.52357	3.12226	+		Click	ENSGALG00000004767	ODF2	ENSG00000136811	+
F1NZS2	CEP162	9.70969	2.03053	5.98889	3.1108	+		Click	ENSGALG00000015836	CEP162	ENSG00000135315	+
F1NNV4	FKBP15	5.91356	3.1168	14.1527	3.08345	+		Click	ENSGALG00000008838	FKBP15	ENSG00000119321
A0A1D5PPQ3	NAP1L1	6.74035	2.6353	9.71593	3.07253	+		Click	ENSGALG00000010238	NAP1L1	ENSG00000187109
A0A1D5NWD7	A0A1D5NWD7	6.58982	2.68917	10.1362	3.06485	+		Click	ENSGALG00000011288	DACT2	ENSG00000164488
A0A1L1RZX5	TTC8	5.60933	3.33764	16.7957	3.05857	+		Click	ENSGALG00000010663	TTC8	ENSG00000165533
F1NL89	CEP97	7.79293	2.29287	7.40477	3.05315	+		Click	ENSGALG00000015342	CEP97	ENSG00000182504	+
F1P2A8	PRC1	7.54442	2.33823	7.67829	3.03896	+		Click	ENSGALG00000012836	PRC1	ENSG00000198901
A0A1D5P2N3	HMMR	6.61303	2.57606	9.27287	2.98805	+		Click	ENSGALG00000042009	HMMR	ENSG00000072571
A0A1D5PY06	YEATS2	5.82208	2.99256	12.8493	2.98094	+		Click	ENSGALG00000036356	YEATS2	ENSG00000163872
F1NY62	PGAM5	6.62671	2.52372	8.89736	2.95203	+		Click	ENSGALG00000002137	PGAM5	ENSG00000247077
A0A1L1RR33	TUBA3E	7.04978	2.37197	7.8878	2.94507	+		Click	ENSGALG00000040586
A0A1D5P698	A0A1D5P698	5.82474	2.85346	11.5282	2.90473	+		Click	ENSGALG00000032175	HAUS3	ENSG00000214367	+
F1NYV3	MAP7D1	6.17357	2.64712	9.80666	2.89903	+		Click	ENSGALG00000021634	MAP7D1	ENSG00000116871
A0A1D5PW21	EDC4	7.26085	2.25518	7.18432	2.89202	+		Click	ENSGALG00000040875	EDC4	ENSG00000038358
A0A1D5PR64	A0A1D5PR64	5.54967	2.98198	12.7439	2.86734	+		Click	ENSGALG00000041548	EIF4A1	ENSG00000161960
Q5ZLC7	MAPRE1	4.88735	3.77699	23.5805	2.86268	+		Click				+
Q5ZM58	ACTR1A	7.625	2.1372	6.53224	2.85871	+		Click	ENSGALG00000008086	ACTR1A	ENSG00000138107	+
Q5ZMW6	MDM1	5.95348	2.65754	9.88738	2.83212	+		Click				+
F1NAE4	F1NAE4	6.67332	2.35508	7.7823	2.83068	+	+	Click	ENSGALG00000012361	NIN	ENSG00000100503	+
A0A1D5PXK9	ASPM	6.63032	2.29484	7.41646	2.76956	+		Click	ENSGALG00000032398	ASPM	ENSG00000066279
A0A1D5PBR9	A0A1D5PBR9	6.39621	2.36874	7.86749	2.76534	+		Click	ENSGALG00000043144	PRC1	ENSG00000198901
Q5F3D7	UTP15	5.38756	2.8927	11.8869	2.75828	+		Click	ENSGALG00000013510	UTP15	ENSG00000164338
Q5ZI33	KLHL7	8.35541	1.87345	5.26066	2.70552	+		Click
P28497	CAPZA2	5.7598	2.55465	9.11747	2.70193	+		Click	ENSGALG00000043437	CAPZA2	ENSG00000198898
F1NMU4	F1NMU4	6.03038	2.42298	8.21457	2.69924	+		Click	ENSGALG00000000059	TUBB3	ENSG00000258947
E1BQQ5	DCTN4	6.45764	2.26111	7.2186	2.69677	+		Click	ENSGALG00000004534	DCTN4	ENSG00000132912	+
Q5ZIG8	YME1L1	5.70141	2.53352	8.96656	2.66938	+		Click	ENSGALG00000007492	YME1L1	ENSG00000136758
A0A1D5PRM9	A0A1D5PRM9	5.13541	2.87916	11.762	2.65175	+		Click	ENSGALG00000040351	ACAP1	ENSG00000072818
Q5ZKY5	TUBGCP2	6.57928	2.15782	6.64223	2.64173	+		Click	ENSGALG00000003526	TUBGCP2	ENSG00000130640	+
E1BR49	KIAA1328	7.49318	1.94557	5.58495	2.63689	+		Click	ENSGALG00000002419	KIAA1328	ENSG00000150477
E1BWJ5	USP9X	8.31555	1.81948	5.02858	2.6368	+		Click	ENSGALG00000016236	USP9X;USP9Y	ENSG00000124486;ENSG00000114374
E1BXI4	BBS7	5.7787	2.4378	8.31187	2.63238	+		Click	ENSGALG00000011880	BBS7	ENSG00000138686	+
A0A1D6UPU1	DCTN3	7.65748	1.90122	5.3836	2.6203	+		Click	ENSGALG00000021365	DCTN3	ENSG00000137100	+
A0A1D5PBD1	A0A1D5PBD1	5.98639	2.3274	7.61218	2.61823	+		Click	ENSGALG00000037031	AKNA	ENSG00000106948	+
A0A1L1RLW1	ALMS1	8.19871	1.81659	5.01638	2.61573	+		Click	ENSGALG00000044620	ALMS1	ENSG00000116127	+
P09244	P09244	6.06654	2.28442	7.35481	2.60944	+		Click
A0A1D5P1G9	CEP85L	5.0899	2.80506	11.1002	2.59882	+		Click	ENSGALG00000014892	CEP85L	ENSG00000111860	+
A0A1D5PZ30	DGKD	4.36881	3.71531	22.4853	2.57854	+		Click	ENSGALG00000001730	DGKD	ENSG00000077044
Q76I89	NDC80	5.91093	2.29503	7.4176	2.57346	+		Click	ENSGALG00000014801	NDC80	ENSG00000080986
A0A1D5PGS0	BBS9	5.52128	2.42049	8.19831	2.54031	+		Click	ENSGALG00000031650	BBS9	ENSG00000122507
A0A1D5P0Z0	PFKP	5.28943	2.52383	8.89813	2.52546	+		Click	ENSGALG00000006939	PFKP	ENSG00000067057
E1C530	CEP78	6.33333	2.06319	6.15086	2.50362	+		Click	ENSGALG00000015179	CEP78	ENSG00000148019	+
F1NI69	NEK2	5.69956	2.27654	7.30853	2.49997	+		Click	ENSGALG00000009854	NEK2	ENSG00000117650	+
E1C7F8	RAE1	4.59693	3.02843	13.2131	2.48764	+		Click	ENSGALG00000007653	RAE1	ENSG00000101146
A0A1L1RW28	A0A1L1RW28	4.82182	2.77661	10.8557	2.48014	+		Click	ENSGALG00000046258	FAM92A	ENSG00000188343
E1C703	CENPF	6.97096	1.8791	5.2855	2.47295	+		Click	ENSGALG00000009690	CENPF	ENSG00000117724
E1BQJ6	CENPE	8.02881	1.7045	4.56221	2.46294	+		Click	ENSGALG00000013208	CENPE	ENSG00000138778
Q5ZJG9	HAUS1	5.85473	2.10392	6.35822	2.4185	+		Click	ENSGALG00000040397	HAUS1	ENSG00000152240	+
P14105	MYH9	6.63758	1.88678	5.31939	2.41559	+		Click
A0A1D5P6I1	A0A1D5P6I1	4.88246	2.57703	9.27995	2.40975	+		Click	ENSGALG00000039646	NPHP4	ENSG00000131697	+
E1BUX5	VTI1B	5.0129	2.46002	8.45971	2.39558	+		Click	ENSGALG00000009526	VTI1B	ENSG00000100568
Q5EVY2	TRIM41	5.20239	2.3422	7.70269	2.39146	+		Click	ENSGALG00000030569	TRIM41;TRIM52	ENSG00000146063;ENSG00000183718
E1C5Z3	CEP290	7.36263	1.72444	4.64047	2.38534	+	+	Click	ENSGALG00000011177	CEP290	ENSG00000198707	+
E1C400	E1C400	6.06817	1.97265	5.71107	2.36804	+		Click	ENSGALG00000014960	POC5	ENSG00000152359	+
E1BT75	EXOC7	6.55969	1.81024	4.98971	2.33056	+		Click	ENSGALG00000002050	EXOC7	ENSG00000182473
Q5ZJ56	RPL7	4.65813	2.58247	9.31989	2.32929	+		Click	ENSGALG00000035252	RPL7	ENSG00000147604
Q789A6	MYH10	6.2244	1.86928	5.24243	2.31622	+		Click	ENSGALG00000001183	MYH10	ENSG00000133026
F1NQP8	CCDC6	4.45894	2.69762	10.2037	2.30199	+		Click	ENSGALG00000003165	CCDC6	ENSG00000108091
E1BWN2	E1BWN2	6.90603	1.71053	4.58575	2.29743	+		Click	ENSGALG00000013951	AHI1	ENSG00000135541
A0A1D5NV41	A0A1D5NV41	4.03069	3.24877	15.6786	2.29397	+		Click	ENSGALG00000012584	2007-03-01	ENSG00000136536
A0A1D5P570	ACAD11	6.34142	1.81536	5.01122	2.29309	+		Click	ENSGALG00000035949	ACAD11	ENSG00000240303
F1NPC3	P4HA1	4.8369	2.36955	7.87259	2.2876	+		Click	ENSGALG00000004325	P4HA1	ENSG00000122884
O42388	UBA52	5.43961	2.06811	6.17558	2.28476	+		Click	ENSGALG00000037716	UBA52	ENSG00000221983
P13127	CAPZA1	6.06261	1.8534	5.17343	2.26905	+		Click	ENSGALG00000001547	CAPZA1	ENSG00000116489
F1NH60	MDM1	6.40347	1.76663	4.80959	2.26159	+		Click	ENSGALG00000009905	MDM1	ENSG00000111554	+
F1NCX7	PLK1	5.37602	2.05606	6.11518	2.25966	+		Click	ENSGALG00000006110	PLK1	ENSG00000166851	+
Q5ZKJ2	YWHAH	4.12835	2.96892	12.6149	2.25931	+		Click	ENSGALG00000006743	YWHAH	ENSG00000128245
A0A1D5P3P2	A0A1D5P3P2	5.75947	1.9228	5.48077	2.25786	+	+	Click	ENSGALG00000031167	CSPP1	ENSG00000104218	+
F1NSK0	ZBTB48	4.66655	2.3934	8.02356	2.2418	+		Click	ENSGALG00000000637	ZBTB48	ENSG00000204859
A0A1D5P885	IFFO2	3.93972	3.21665	15.293	2.24152	+		Click	ENSGALG00000029831	IFFO2;RP13-279N23.2	ENSG00000169991;ENSG00000255275	+
E1C5B0	E1C5B0	7.99284	1.51215	3.85917	2.23818	+	+	Click	ENSGALG00000017314	C2CD3	ENSG00000168014	+
F1NKH3	HOOK3	6.53564	1.69378	4.52057	2.21866	+	+	Click	ENSGALG00000015390	HOOK3	ENSG00000168172
Q5ZHP5	CHMP4B	4.93424	2.15225	6.61237	2.19669	+		Click	ENSGALG00000002095	CHMP4B	ENSG00000101421
P09102	P4HB	5.90796	1.80442	4.96536	2.1964	+		Click
A0A1D5PL93	CNTRL	6.96344	1.58774	4.12472	2.18411	+		Click	ENSGALG00000001513	CNTRL	ENSG00000119397	+
A0A1D5P6I8	PRKACB	5.58262	1.87578	5.27089	2.18144	+	+	Click	ENSGALG00000028530	PRKACB	ENSG00000142875	+
Q5F412	DYL1	5.00291	2.0767	6.21898	2.17097	+		Click	ENSGALG00000007153
P09644	P09644	5.39648	1.906	5.40497	2.15995	+		Click
Q5ZMQ9	PEX5	3.95195	2.87935	11.7638	2.15255	+		Click
A0A1D5NZ71	DNAJC13	5.37038	1.86788	5.2363	2.12637	+		Click	ENSGALG00000035068	DNAJC13	ENSG00000138246
F1NMP3	TUBA8B	4.65285	2.16296	6.66988	2.11725	+		Click	ENSGALG00000013045	TUBA8	ENSG00000183785
P09203	P09203	4.93072	2.01924	5.93381	2.11532	+		Click
E1BY25	WDR47	5.14621	1.92937	5.51066	2.11442	+		Click	ENSGALG00000002129	WDR47	ENSG00000085433
E1C0J0	CCDC18	4.84169	2.05876	6.12865	2.11427	+	+	Click	ENSGALG00000005889	CCDC18	ENSG00000122483
F1NM71	CETN2	7.24686	1.47353	3.72848	2.10441	+		Click	ENSGALG00000007510	CETN1;CETN2	ENSG00000177143;ENSG00000147400	+
E1C2V9	ARFGAP2	4.54057	2.20118	6.8789	2.10205	+		Click	ENSGALG00000008247	ARFGAP2	ENSG00000149182
P0CG62	UBB	3.7804	2.95974	12.525	2.09809	+		Click	ENSGALG00000004509	UBC	ENSG00000150991
A0A1D5PSP1	CEP192	6.52665	1.5564	4.01301	2.08761	+		Click	ENSGALG00000035625	CEP192	ENSG00000101639	+
P21868	CSNK2A1	3.98662	2.63677	9.72714	2.0874	+		Click	ENSGALG00000006197	CSNK2A3;CSNK2A1	ENSG00000254598;ENSG00000101266
F1P2G9	DYNC1LI2	4.6112	2.10972	6.38825	2.07541	+		Click	ENSGALG00000005241	DYNC1LI2	ENSG00000135720	+
E1BXW8	CEP70	5.7279	1.67336	4.44212	2.05341	+		Click	ENSGALG00000012087	CEP70	ENSG00000114107	+
A0A1D5PDY4	A0A1D5PDY4	4.40659	2.16222	6.6659	2.03908	+		Click	ENSGALG00000031648	CSPP1	ENSG00000104218	+
E1BT07	CBY1	5.2386	1.77999	4.86418	2.03285	+		Click	ENSGALG00000012218	CBY1	ENSG00000100211
Q5ZM13	FAM126A	3.51744	3.16606	14.7045	2.02244	+		Click	ENSGALG00000010925	FAM126A	ENSG00000122591
F1NW64	TPX2	5.79855	1.61803	4.23491	2.02095	+		Click	ENSGALG00000006267	TPX2	ENSG00000088325
E1BVW0	CSNK1D	3.93528	2.50469	8.76442	2.01912	+		Click	ENSGALG00000002719	CSNK1D	ENSG00000141551	+
Q8JFP1	EIF4A2	5.83719	1.60508	4.18754	2.01704	+		Click	ENSGALG00000008684
A0A1D5PSB6	CEP135	5.78765	1.60922	4.20264	2.01159	+		Click	ENSGALG00000013776	CEP135	ENSG00000174799	+
Q5ZKC9	YWHAZ	4.32095	2.15946	6.65103	2.01006	+		Click	ENSGALG00000031387	YWHAZ	ENSG00000164924
F1NWP3	HSPA8	6.62765	1.44716	3.64112	1.99615	+		Click	ENSGALG00000006512	HSPA8	ENSG00000109971
E1BTE0	SSBP1	4.86785	1.83815	5.10786	1.98444	+		Click	ENSGALG00000012876	SSBP1	ENSG00000106028
F1NW97	TUBA4B	6.12779	1.50736	3.84275	1.98013	+		Click	ENSGALG00000011324	TUBA4B	ENSG00000243910
E1BUZ2	KIF18A	4.96893	1.7862	4.88977	1.97478	+		Click	ENSGALG00000012160	KIF18A	ENSG00000121621
A0A1D5NTG2	RBM14	4.23933	2.13777	6.53529	1.97299	+		Click	ENSGALG00000035260	RBM14	ENSG00000239306
A0A1D6UPT5	BTBD1	3.84195	2.45092	8.39886	1.96274	+		Click	ENSGALG00000006020	BTBD1	ENSG00000064726
P62149	CALM	6.57067	1.41251	3.52851	1.9543	+		Click	ENSGALG00000026445	CALM3;CALM2	ENSG00000160014;ENSG00000143933
E1BU32	SSX2IP	5.59304	1.57506	4.07922	1.94805	+	+	Click	ENSGALG00000008763	SSX2IP	ENSG00000117155
A0A1D5PRF9	RACGAP1	5.01709	1.72744	4.65235	1.94581	+		Click	ENSGALG00000033231	RACGAP1	ENSG00000161800
E1C3D4	C12H3ORF14	5.87561	1.51209	3.85896	1.9439	+		Click	ENSGALG00000007182	C3orf14	ENSG00000114405
Q5ZI11	LRRC45	4.74373	1.82198	5.03914	1.94305	+		Click				+
Q5F3Z5	DNAJB6	4.76891	1.81189	4.99662	1.94298	+		Click	ENSGALG00000006477	DNAJB7;DNAJB6	ENSG00000172404;ENSG00000105993
F1NBD7	CDK1	4.469	1.91791	5.45864	1.92737	+	+	Click	ENSGALG00000003085	CDK1	ENSG00000170312
Q90631	KTN1	5.49493	1.5674	4.05196	1.92392	+		Click
F1NVE3	TCF12	5.79554	1.50358	3.82986	1.92335	+		Click	ENSGALG00000004304	TCF12	ENSG00000140262
F1P2S9	TUBGCP3	6.34348	1.39949	3.48684	1.91111	+		Click	ENSGALG00000016836	TUBGCP3	ENSG00000126216	+
E1C695	ZBTB21	5.44382	1.55826	4.01957	1.90721	+		Click	ENSGALG00000016147	ZBTB21	ENSG00000173276
F1NZL6	ZBTB34	4.99432	1.67866	4.46238	1.90681	+		Click	ENSGALG00000023407	ZBTB34	ENSG00000177125
F1NH67	CYLD	4.15374	2.05608	6.11524	1.90605	+		Click	ENSGALG00000003753	CYLD	ENSG00000083799
E1C4E1	E1C4E1	5.40333	1.56288	4.03591	1.90338	+		Click	ENSGALG00000003419	MPHOSPH9	ENSG00000051825	+
A0A1D5PCW8	GCC1	4.24824	1.98693	5.77854	1.90063	+		Click	ENSGALG00000033149	GCC1	ENSG00000179562
A0A1D5PX56	SPRYD3	4.55023	1.79341	4.91957	1.87644	+		Click	ENSGALG00000031222	SPRYD3	ENSG00000167778
A0A1D5PPL7	A0A1D5PPL7	4.31232	1.89561	5.35857	1.87106	+		Click	ENSGALG00000036099	EEF1D	ENSG00000104529
A0A1D5PA08	STK3	4.85148	1.66445	4.40823	1.86556	+		Click	ENSGALG00000032850	STK3	ENSG00000104375
F1NYX7	TRIM37	5.09186	1.58	4.09691	1.85641	+		Click	ENSGALG00000005084	TRIM37	ENSG00000108395
Q5ZKT1	TBCCD1	4.47568	1.78452	4.88284	1.85204	+		Click	ENSGALG00000006566	TBCCD1	ENSG00000113838
E1BVK8	E1BVK8	4.86883	1.63171	4.28543	1.84696	+		Click	ENSGALG00000006842	ACOT8	ENSG00000101473
A0A1D5P6J9	POC1B	5.84195	1.39114	3.4603	1.83232	+		Click	ENSGALG00000035493	POC1B	ENSG00000139323	+
A0A1L1RMC0	A0A1L1RMC0	5.27121	1.49748	3.80914	1.82785	+		Click	ENSGALG00000006022	PSMA1;RP11-140L24.4	ENSG00000129084;ENSG00000256206
A3R064	DOK3	3.38837	2.60004	9.44986	1.82311	+		Click
Q7SX63	HSP70	4.23187	1.84058	5.11827	1.81874	+		Click	ENSGALG00000011715	HSPA2	ENSG00000126803
E1C5D4	NPHP1	3.41322	2.54105	9.02011	1.81709	+	+	Click	ENSGALG00000008195	NPHP1	ENSG00000144061
A0A1D5PEQ2	A0A1D5PEQ2	6.14157	1.3175	3.23209	1.80624	+		Click	ENSGALG00000033570	CCDC15	ENSG00000149548	+
A0A1L1RZL3	TUBD1	3.35016	2.59819	9.4361	1.80598	+		Click	ENSGALG00000005173	TUBD1	ENSG00000108423
P22451	RPL5	4.23934	1.81153	4.99514	1.80498	+		Click	ENSGALG00000005922	RPL5	ENSG00000122406
R4GLB5	CETN1	6.37927	1.27607	3.10814	1.79574	+		Click	ENSGALG00000026741
A0A1L1RKK7	Gga.8044	4.12654	1.84953	5.15674	1.79398	+		Click	ENSGALG00000009369	PRDX3	ENSG00000165672
Q5ZKF5	SKP1	4.71807	1.58761	4.12424	1.78445	+		Click	ENSGALG00000006474	SKP1;CTD-2410N18.5	ENSG00000113558;ENSG00000272772
Q5ZM47	PPP2CA	3.64699	2.10678	6.37305	1.75992	+		Click	ENSGALG00000006462	PPP2CA	ENSG00000113575
A0A1D5PBF6	FLII	3.17734	2.69056	10.1473	1.75242	+		Click	ENSGALG00000004997	FLII	ENSG00000177731
A0A1D5PL01	ADNP	4.30425	1.66686	4.41737	1.73952	+		Click	ENSGALG00000007989	ADNP	ENSG00000101126
F1NJF0	F1NJF0	4.80224	1.4946	3.79936	1.73745	+		Click	ENSGALG00000001654	C1QBP	ENSG00000108561
Q5ZML3	SRSF1	4.33603	1.64911	4.35038	1.7367	+		Click
F1NHH9	BDH1	3.63686	2.02798	5.97641	1.72483	+		Click	ENSGALG00000006947	BDH1	ENSG00000161267
Q5ZLQ6	YWHAB	4.16357	1.70261	4.55484	1.72469	+		Click	ENSGALG00000004143	YWHAB	ENSG00000166913
F1NVR5	PTPN14	4.30891	1.62882	4.27471	1.71807	+		Click	ENSGALG00000009784	PTPN14	ENSG00000152104
P32429	RPL7A	3.93001	1.80731	4.97742	1.71649	+		Click	ENSGALG00000003197	RPL7A	ENSG00000148303
P24032	P24032	4.47237	1.55384	4.00399	1.70898	+		Click	ENSGALG00000014854	MYL12B;MYL12A	ENSG00000118680;ENSG00000101608
F1NUH3	FCHSD1	4.39377	1.56899	4.0576	1.70113	+		Click	ENSGALG00000002622	FCHSD1	ENSG00000197948
Q90732	PSMC1	4.38136	1.55609	4.0119	1.69028	+		Click
P14732	LMNB2	4.17071	1.62331	4.25436	1.68151	+		Click
F1NGR2	OFD1	5.02476	1.36336	3.37297	1.68068	+	+	Click	ENSGALG00000016576	OFD1	ENSG00000046651	+
E1C5T0	E1C5T0	4.40824	1.52543	3.90485	1.67683	+		Click	ENSGALG00000005779	FBXO31;FBXO31	ENSG00000283277;ENSG00000103264
F1P0S2	STX8	3.613	1.91418	5.44178	1.66964	+		Click	ENSGALG00000001238	STX8	ENSG00000170310
E1C5B2	E1C5B2	6.08803	1.17996	2.83211	1.66811	+	+	Click	ENSGALG00000014648	CETN3	ENSG00000153140	+
E1BQM2	TUBGCP4	4.72176	1.41244	3.52828	1.66361	+		Click	ENSGALG00000008549	TUBGCP4	ENSG00000137822	+
F1NYE5	SERBP1	3.48311	2.00255	5.85312	1.66251	+		Click	ENSGALG00000011229	SERBP1	ENSG00000142864
F1NPQ0	PSMD12	3.37623	2.09124	6.29303	1.65786	+		Click	ENSGALG00000026225	PSMD12	ENSG00000197170
Q5ZMI0	SRSF7	3.3189	2.13983	6.54623	1.65367	+		Click	ENSGALG00000033120	SRSF7	ENSG00000115875
E1BTF5	AGK	3.80351	1.711	4.58759	1.63305	+		Click	ENSGALG00000012870	AGK	ENSG00000006530
Q5ZJ27	HOOK1	4.49435	1.41434	3.53441	1.62157	+		Click
Q90593	HSPA5	4.45047	1.42177	3.55837	1.61794	+		Click	ENSGALG00000001000	HSPA5	ENSG00000044574
E1C1L7	TUBE1	3.33062	2.01601	5.91813	1.61463	+		Click	ENSGALG00000015017	TUBE1	ENSG00000074935
A0A1L1RJE7	ILK	3.1184	2.22824	7.03046	1.60448	+		Click	ENSGALG00000031642	ILK	ENSG00000166333
A0A1D5PSR0	STRN3	4.15726	1.49076	3.78637	1.60021	+		Click	ENSGALG00000040464	STRN3	ENSG00000196792
Q5F356	PIP4K2A	3.3171	1.97739	5.7334	1.59587	+		Click
H9L201	H9L201	3.29369	1.9627	5.66443	1.58239	+		Click	ENSGALG00000022166	PNKD	ENSG00000127838
A0A1L1S0C9	TPGS1	3.86061	1.57894	4.09309	1.58014	+		Click	ENSGALG00000026780	TPGS1	ENSG00000141933	+
A0A1L1RJ18	NPM1	3.74725	1.61482	4.22313	1.56965	+		Click	ENSGALG00000002197	NPM1	ENSG00000181163
F1NYA9	EEF1B2	3.34893	1.87889	5.28455	1.56953	+		Click	ENSGALG00000008590	EEF1B2	ENSG00000114942
F1NKX9	CXorf23	4.80164	1.25233	3.03851	1.55884	+		Click	ENSGALG00000016418	CXorf23	ENSG00000173681
A0A1D5PNH5	A0A1D5PNH5	5.5068	1.13396	2.70525	1.55753	+		Click	ENSGALG00000040433	CEP295NL;CEP295	ENSG00000178404;ENSG00000166004	+
F1N9Y7	CCDC92	4.04216	1.44898	3.6471	1.54972	+		Click	ENSGALG00000003146	CCDC92	ENSG00000119242
F1P3U1	IMMT	4.1436	1.4029	3.49773	1.54344	+		Click	ENSGALG00000015783	IMMT	ENSG00000132305
A0A1L1RT32	A0A1L1RT32	3.59761	1.64337	4.32884	1.54332	+		Click	ENSGALG00000045019
P41125	RPL13	3.57043	1.64707	4.34271	1.53754	+		Click	ENSGALG00000006179	RPL13	ENSG00000167526
A0A1L1RM61	A0A1L1RM61	5.3175	1.13323	2.70326	1.53372	+		Click	ENSGALG00000001373	TRAF3IP3	ENSG00000009790
F1P3W6	F1P3W6	3.54234	1.63029	4.28016	1.52187	+		Click	ENSGALG00000000966	NPHP4	ENSG00000131697	+
Q5ZJ31	DEPDC1	4.58604	1.24942	3.03004	1.52182	+		Click	ENSGALG00000011275	DEPDC1	ENSG00000024526
Q5ZIT7	PSMC3	4.05715	1.38679	3.44652	1.51546	+		Click	ENSGALG00000008108	PSMC3	ENSG00000165916
Q6ITC7	RPS13	3.02406	2.0436	6.05327	1.51235	+		Click	ENSGALG00000006096	RPS13	ENSG00000110700
P63247	RACK1	4.82841	1.17829	2.82743	1.50526	+		Click	ENSGALG00000000122	RACK1	ENSG00000204628
P62846	RPS15	2.99681	1.99891	5.83569	1.48834	+		Click	ENSGALG00000015195
F1NFC4	CCNDBP1	3.69959	1.4653	3.70106	1.48007	+		Click	ENSGALG00000004837	CCNDBP1	ENSG00000166946
Q5ZLC5	ATP5B	4.04856	1.31754	3.2322	1.47083	+		Click
E1BWQ8	PPP2R3B	4.49327	1.19946	2.88687	1.47009	+		Click	ENSGALG00000016702	PPP2R3B	ENSG00000167393
A0A1L1RJV3	ILF2	2.5818	2.67131	9.99501	1.46834	+		Click	ENSGALG00000011570	ILF2	ENSG00000143621
Q5ZLT3	N4BP3	3.2441	1.68811	4.49868	1.46057	+		Click
Q5F357	AIFM1	2.95776	1.94426	5.5789	1.4569	+		Click	ENSGALG00000004003	AIFM1	ENSG00000156709
Q5F3W3	MAPK6	3.9221	1.33136	3.27426	1.45378	+		Click	ENSGALG00000031448	MAPK6	ENSG00000069956
A0A1L1RXL4	LOC100858156	3.4335	1.53285	3.93057	1.44657	+		Click	ENSGALG00000040016	PPP1CA	ENSG00000172531
Q5ZMU9	vcp	3.70371	1.38392	3.43747	1.43697	+		Click	ENSGALG00000001986	VCP	ENSG00000165280
P47826	RPLP0	3.68014	1.38201	3.43144	1.43058	+		Click	ENSGALG00000023294	RPLP0	ENSG00000089157
A0A1L1RM13	CCT4	3.83484	1.31649	3.22904	1.42686	+		Click	ENSGALG00000008812	CCT4	ENSG00000115484
A0A1D5P8V6	UBAP2L	3.31985	1.54187	3.962	1.42	+		Click	ENSGALG00000024094	UBAP2L	ENSG00000143569
Q5ZJ43	EXOC8	2.53569	2.5038	8.75828	1.41697	+		Click
R4GLK3	PSMD4	2.89009	1.87203	5.25445	1.40978	+		Click	ENSGALG00000028505	PSMD4	ENSG00000159352
A0A1L1RLH2	FAM83D	4.14621	1.18195	2.83765	1.40021	+		Click	ENSGALG00000044404	FAM83D	ENSG00000101447

## Sheet: Proteins in common
Protein_symbol	Protein_ID	known	Description	Hs_orthologue	Hs_orthologue_ensembl	uniprot
A0A1D5P698	A0A1D5P698		Uncharacterized protein	HAUS3	ENSG00000214367	Click
A0A1D5P981	A0A1D5P981		Uncharacterized protein	CEP295	ENSG00000166004	Click
A0A1D5PBD1	A0A1D5PBD1		Uncharacterized protein	AKNA	ENSG00000106948	Click
A0A1D5PBR9	A0A1D5PBR9		Uncharacterized protein	PRC1	ENSG00000198901	Click
A0A1D5PEQ2	A0A1D5PEQ2		Uncharacterized protein	CCDC15	ENSG00000149548	Click
A0A1D5PNH5	A0A1D5PNH5		Isoform of A0A1D5P981, Uncharacterized protein	CEP295	ENSG00000166004	Click
A0A1D5PRM9	A0A1D5PRM9		Uncharacterized protein	ACAP1	ENSG00000072818	Click
A0A1L1RM61	A0A1L1RM61		Uncharacterized protein	TRAF3IP3	ENSG00000009790	Click
A0A1L1RQ33	A0A1L1RQ33		Uncharacterized protein	HAUS4	ENSG00000092036	Click
A0A1L1RW28	A0A1L1RW28		Uncharacterized protein	FAM92A	ENSG00000188343	Click
ACAD11	A0A1D5P570		Isoform of Q5ZHT1, Acyl-CoA dehydrogenase family member 11	ACAD11	ENSG00000240303	Click
ACTR1A	Q5ZM58		Isoform of A0A1D5P0L6, Uncharacterized protein	ACTR1A	ENSG00000138107	Click
AKAP9	A0A1D5PNE9		Uncharacterized protein	AKAP9	ENSG00000127914	Click
ALMS1	A0A1L1RLW1		Uncharacterized protein	ALMS1	ENSG00000116127	Click
ATP5C1	A0A1L1RQ30		Isoform of H9KZF8, ATP synthase subunit gamma	ATP5C1	ENSG00000165629	Click
BBS2	A0A1D5PWG7		Bardet-Biedl syndrome 2 protein homolog	BBS2	ENSG00000125124	Click
BBS4	F1NGP6	+	Uncharacterized protein	BBS4	ENSG00000140463	Click
BBS7	E1BXI4		Uncharacterized protein	BBS7	ENSG00000138686	Click
BBS9	A0A1D5PGS0		Uncharacterized protein	BBS9	ENSG00000122507	Click
BICD2	E1C2N3		Uncharacterized protein	BICD2	ENSG00000185963	Click
BTBD1	A0A1D6UPT5		Uncharacterized protein	BTBD1	ENSG00000064726	Click
C12H3ORF14	E1C3D4		Uncharacterized protein	C3orf14	ENSG00000114405	Click
C14ORF80	R4GKA5		Uncharacterized protein	C14orf80	ENSG00000185347	Click
CALM	P62149		Calmodulin	CALM2	ENSG00000143933	Click
CAPZA1	P13127		F-actin-capping protein subunit alpha-1	CAPZA1	ENSG00000116489	Click
CAPZB	P14315-2		Isoform of P14315, Isoform 2 of F-actin-capping protein subunit beta isoforms 1 and 2	CAPZB	ENSG00000077549	Click
CBY1	E1BT07		Uncharacterized protein	CBY1	ENSG00000100211	Click
CCDC14	A0A1L1S0N2	+	Uncharacterized protein	CCDC14	ENSG00000175455	Click
CCDC18	E1C0J0	+	Uncharacterized protein	CCDC18	ENSG00000122483	Click
CCDC61	Q5ZJ07		Coiled-coil domain-containing protein 61	CCDC61	ENSG00000104983	Click
CCDC66	E1C6E4	+	Uncharacterized protein	CCDC66	ENSG00000180376	Click
CCDC77	E1BQS8		Uncharacterized protein	CCDC77	ENSG00000120647	Click
CCP110	A0A1D5NX44		Isoform of F1NHK0, Uncharacterized protein	CCP110	ENSG00000103540	Click
CDK1	F1NBD7	+	Cyclin-dependent kinase 1	CDK1	ENSG00000170312	Click
CDK5RAP2	A0A1D5NU48		Uncharacterized protein	CDK5RAP2	ENSG00000136861	Click
CENPE	E1BQJ6		Uncharacterized protein	CENPE	ENSG00000138778	Click
CENPJ	E1C0R8		Uncharacterized protein	CENPJ	ENSG00000151849	Click
CEP120	E1C8S5		Uncharacterized protein	CEP120	ENSG00000168944	Click
CEP128	E1C8L5		Uncharacterized protein	CEP128	ENSG00000100629	Click
CEP131	E1BTL1	+	Uncharacterized protein	CEP131	ENSG00000141577	Click
CEP135	A0A1D5PSB6		Uncharacterized protein	CEP135	ENSG00000174799	Click
CEP162	F1NZS2		Uncharacterized protein	CEP162	ENSG00000135315	Click
CEP170	E1C1J1		Isoform of A0A1D5PAG3, Uncharacterized protein	CEP170	ENSG00000143702	Click
CEP192	A0A1D5PSP1		Uncharacterized protein	CEP192	ENSG00000101639	Click
CEP250	A0A1D5PIH8		Uncharacterized protein	CEP250	ENSG00000126001	Click
CEP290	E1C5Z3	+	Isoform of A0A1D5PJC4, Uncharacterized protein	CEP290	ENSG00000198707	Click
CEP57	F1NYM7		Uncharacterized protein	CEP57	ENSG00000166037	Click
CEP63	P0CB05	+	Centrosomal protein of 63 kDa			Click
CEP70	E1BXW8		Uncharacterized protein	CEP70	ENSG00000114107	Click
CEP76	E1BZ70		Uncharacterized protein	CEP76	ENSG00000101624	Click
CEP78	E1C530		Uncharacterized protein	CEP78	ENSG00000148019	Click
CEP85L	A0A1D5P1G9		Isoform of A0A1D5PKU5, Uncharacterized protein	CEP85L	ENSG00000111860	Click
CEP95	E1C951	+	Uncharacterized protein	CEP95	ENSG00000258890	Click
CEP97	F1NL89		Uncharacterized protein	CEP97	ENSG00000182504	Click
CETN1	R4GLB5		Uncharacterized protein			Click
CETN2	F1NM71		Uncharacterized protein	CETN2	ENSG00000147400	Click
CLASP1	E1BVC3		Uncharacterized protein	CLASP1	ENSG00000074054	Click
CLASP2	A0A1D5PJX5		Isoform of A0A1D5P1B0, Uncharacterized protein	CLASP2	ENSG00000163539	Click
CNTRL	A0A1D5PL93		Uncharacterized protein	CNTRL	ENSG00000119397	Click
CUL3	E1BYQ3		Uncharacterized protein	CUL3	ENSG00000036257	Click
DCTN1	A0A1D5PVT2		Isoform of P35458, Dynactin subunit 1	DCTN1	ENSG00000204843	Click
DCTN2	A0A1D5PGQ9		Isoform of Q9PTG6, Dynactin subunit 2	DCTN2	ENSG00000175203	Click
DCTN4	E1BQQ5		Uncharacterized protein	DCTN4	ENSG00000132912	Click
DEPDC1	Q5ZJ31		Uncharacterized protein	DEPDC1	ENSG00000024526	Click
DGKD	A0A1D5PZ30		Isoform of F1NI55, Diacylglycerol kinase	DGKD	ENSG00000077044	Click
DNAJC13	A0A1D5NZ71		Isoform of A0A1D5PM56, Uncharacterized protein	DNAJC13	ENSG00000138246	Click
DYNC1H1	F1NKL4		Uncharacterized protein	DYNC1H1	ENSG00000197102	Click
DYNC1I2	F1P3C8		Isoform of A0A1D5PGM1, Uncharacterized protein	DYNC1I2	ENSG00000077380	Click
DYNC1LI1	Q90828		Cytoplasmic dynein 1 light intermediate chain 1	DYNC1LI1	ENSG00000144635	Click
DZIP1	F1P045		Uncharacterized protein	DZIP1	ENSG00000134874	Click
E1BSR4	E1BSR4	+	Uncharacterized protein	CEP89	ENSG00000121289	Click
E1BVK8	E1BVK8		Uncharacterized protein	ACOT8	ENSG00000101473	Click
E1BWN2	E1BWN2		Uncharacterized protein	AHI1	ENSG00000135541	Click
E1C3K2	E1C3K2		Uncharacterized protein	CEP350	ENSG00000135837	Click
E1C3T7	E1C3T7		Uncharacterized protein	SAV1	ENSG00000151748	Click
E1C400	E1C400		Uncharacterized protein	POC5	ENSG00000152359	Click
E1C4E1	E1C4E1		Uncharacterized protein	MPHOSPH9	ENSG00000051825	Click
E1C5B0	E1C5B0	+	Uncharacterized protein	C2CD3	ENSG00000168014	Click
EDC4	A0A1D5PW21		Isoform of A0A1D5P1Q3, Uncharacterized protein	EDC4	ENSG00000038358	Click
EXOC7	E1BT75		Uncharacterized protein	EXOC7	ENSG00000182473	Click
F1N9M1	F1N9M1	+	Uncharacterized protein	KIAA0753	ENSG00000198920	Click
F1NAE4	F1NAE4	+	Uncharacterized protein	NIN	ENSG00000100503	Click
F1NMU4	F1NMU4		Tubulin beta chain	TUBB3	ENSG00000258947	Click
F1NPE2	F1NPE2		Isoform of A0A1D5PD78, Uncharacterized protein	WDR90	ENSG00000161996	Click
F1P446	F1P446		Uncharacterized protein	KIF7	ENSG00000166813	Click
FCHSD1	F1NUH3		Uncharacterized protein	FCHSD1	ENSG00000197948	Click
FGFR1OP	F1P288		Uncharacterized protein	FGFR1OP	ENSG00000213066	Click
FOPNL	F1NWL8	+	LisH domain-containing protein FOPNL	FOPNL	ENSG00000133393	Click
GCC1	A0A1D5PCW8		Uncharacterized protein	GCC1	ENSG00000179562	Click
Gga.6352	E1BTT4		Uncharacterized protein	HADHB	ENSG00000138029	Click
HADHA	A0A1L1RK25		Isoform of F1NI29, Uncharacterized protein	HADHA	ENSG00000084754	Click
HAUS1	Q5ZJG9		Uncharacterized protein	HAUS1	ENSG00000152240	Click
HAUS2	F1NFQ4		Uncharacterized protein	HAUS2	ENSG00000137814	Click
HAUS6	F1NQ15	+	Uncharacterized protein	HAUS6	ENSG00000147874	Click
HAUS8	A0A1D5P849		Isoform of E1BQW3, Uncharacterized protein	HAUS8	ENSG00000131351	Click
HERC2	E1BW48		Uncharacterized protein	HERC2	ENSG00000128731	Click
HMMR	A0A1D5P2N3		Uncharacterized protein	HMMR	ENSG00000072571	Click
HOOK3	F1NKH3	+	Uncharacterized protein	HOOK3	ENSG00000168172	Click
HSP70	Q7SX63		Heat shock protein 70	HSPA2	ENSG00000126803	Click
HSPA8	F1NWP3		Isoform of O73885, Heat shock cognate 71 kDa protein	HSPA8	ENSG00000109971	Click
IFT74	F1NGP3		Uncharacterized protein	IFT74	ENSG00000096872	Click
IMMT	F1P3U1		MICOS complex subunit MIC60	IMMT	ENSG00000132305	Click
KIAA1328	E1BR49		Uncharacterized protein	KIAA1328	ENSG00000150477	Click
KIF14	E1BW44		Uncharacterized protein	KIF14	ENSG00000118193	Click
KIF18A	E1BUZ2		Kinesin-like protein	KIF18A	ENSG00000121621	Click
KIF2C	F1NB03		Kinesin-like protein	KIF2C	ENSG00000142945	Click
KLHL7	Q5ZI33		Kelch-like protein 7			Click
KTN1	Q90631		Kinectin			Click
LACTB	F1NMN3		Uncharacterized protein	LACTB	ENSG00000103642	Click
LMNB2	P14732		Lamin-B2			Click
LRRCC1	A0A1D5PRW0		Uncharacterized protein	LRRCC1	ENSG00000133739	Click
MAP2	E1C6D1		Microtubule-associated protein	MAP2	ENSG00000078018	Click
MDM1	F1NH60		Isoform of Q5ZMW6, Nuclear protein MDM1	MDM1	ENSG00000111554	Click
MIB1	E1C2G3	+	Uncharacterized protein	MIB1	ENSG00000101752	Click
MYCBP2	A0A1D5PSR1		Isoform of A0A1D5P7R9, Uncharacterized protein	MYCBP2	ENSG00000005810	Click
MYH9	P14105		Myosin-9			Click
NAP1L1	A0A1D5PPQ3		Isoform of E1BZS2, Uncharacterized protein	NAP1L1	ENSG00000187109	Click
NEK2	F1NI69		Isoform of A0A1L1RXK7, Uncharacterized protein	NEK2	ENSG00000117650	Click
NPM1	A0A1L1RJ18		Isoform of P16039, Nucleophosmin	NPM1	ENSG00000181163	Click
NUF2	A0A140T8H9		Isoform of Q76I90, Kinetochore protein Nuf2	NUF2	ENSG00000143228	Click
ODF2	E1BSP2		Isoform of Q5ZKK5, Outer dense fiber protein 2	ODF2	ENSG00000136811	Click
OFD1	F1NGR2	+	Uncharacterized protein	OFD1	ENSG00000046651	Click
P09244	P09244		Tubulin beta-7 chain			Click
P4HB	P09102		Protein disulfide-isomerase			Click
PAFAH1B1	Q9PTR5		Lissencephaly-1 homolog	PAFAH1B1	ENSG00000007168	Click
PCM1	Q8AV28	+	Pericentriolar material 1 protein	PCM1	ENSG00000078674	Click
PCNT	F1NGJ4	+	Uncharacterized protein	PCNT	ENSG00000160299	Click
PFKP	A0A1D5P0Z0		Isoform of A0A1D5NYM1, ATP-dependent 6-phosphofructokinase	PFKP	ENSG00000067057	Click
PGAM5	F1NY62		Uncharacterized protein	PGAM5	ENSG00000247077	Click
PIBF1	E1BXX7	+	Uncharacterized protein	PIBF1	ENSG00000083535	Click
POC1A	A0A1D5P3R0		Uncharacterized protein	POC1A	ENSG00000164087	Click
POC1B	A0A1D5P6J9		Isoform of A0A1D5PLI7, Uncharacterized protein	POC1B	ENSG00000139323	Click
PPP2R3C	F1N899		Uncharacterized protein	PPP2R3C	ENSG00000092020	Click
PRC1	F1P2A8		Uncharacterized protein	PRC1	ENSG00000198901	Click
PRKACB	A0A1D5P6I8	+	Isoform of R4GIN8, Uncharacterized protein	PRKACB	ENSG00000142875	Click
PRKAR2A	E1C9H8		Uncharacterized protein	PRKAR2A	ENSG00000114302	Click
RACGAP1	A0A1D5PRF9		Uncharacterized protein	RACGAP1	ENSG00000161800	Click
RAE1	E1C7F8		Uncharacterized protein	RAE1	ENSG00000101146	Click
RBM14	A0A1D5NTG2		Uncharacterized protein	RBM14	ENSG00000239306	Click
SDCCAG8	F1NQI6	+	Uncharacterized protein	SDCCAG8	ENSG00000054282	Click
SETDB1	H9L3I9		Histone-lysine N-methyltransferase	SETDB1	ENSG00000143379	Click
SLMAP	F1N8D3		Uncharacterized protein	SLMAP	ENSG00000163681	Click
SPICE1	A0A1L1RXK9		Uncharacterized protein	SPICE1	ENSG00000163611	Click
SPRYD3	A0A1D5PX56		Uncharacterized protein	SPRYD3	ENSG00000167778	Click
SSBP1	E1BTE0		Uncharacterized protein	SSBP1	ENSG00000106028	Click
SSX2IP	E1BU32	+	Uncharacterized protein	SSX2IP	ENSG00000117155	Click
STK4	A0A1D5NX66		Isoform of Q5ZJK4, Serine/threonine-protein kinase 4	STK4	ENSG00000101109	Click
STRN3	A0A1D5PSR0		Uncharacterized protein	STRN3	ENSG00000196792	Click
TALPID3	Q1G7G9		TALPID3 protein	KIAA0586	ENSG00000100578	Click
TBC1D31	A0A1D5P1C4	+	Uncharacterized protein	TBC1D31	ENSG00000156787	Click
TPX2	F1NW64		Isoform of A0A1L1RQH7, Uncharacterized protein	TPX2	ENSG00000088325	Click
TRIM37	F1NYX7		Uncharacterized protein	TRIM37	ENSG00000108395	Click
TRIM41	Q5EVY2		TRIM41	TRIM41	ENSG00000146063	Click
TTC8	A0A1L1RZX5		Isoform of E1C4G5, Uncharacterized protein	TTC8	ENSG00000165533	Click
TTLL5	A0A1L1RPW0		Isoform of A0A1L1RZ47, Uncharacterized protein	TTLL5	ENSG00000119685	Click
TUBA3E	A0A1L1RR33		Isoform of A0A1D5PAR5, Tubulin alpha chain			Click
TUBA4B	F1NW97		Tubulin alpha chain	TUBA4B	ENSG00000243910	Click
TUBD1	A0A1L1RZL3		Isoform of E1BW87, Uncharacterized protein	TUBD1	ENSG00000108423	Click
TUBGCP2	Q5ZKY5		Gamma-tubulin complex component	TUBGCP2	ENSG00000130640	Click
TUBGCP3	F1P2S9		Gamma-tubulin complex component	TUBGCP3	ENSG00000126216	Click
TUBGCP4	E1BQM2		Gamma-tubulin complex component	TUBGCP4	ENSG00000137822	Click
UBA52	O42388		Isoform of P62985, Ubiquitin-60S ribosomal protein L40	UBA52	ENSG00000221983	Click
UBB	P0CG62		Polyubiquitin-B	UBC	ENSG00000150991	Click
USP9X	E1BWJ5		Uncharacterized protein	USP9X	ENSG00000124486	Click
vcp	Q5ZMU9		Isoform of A0A1D5PXG2, Valosin containing protein	VCP	ENSG00000165280	Click
WDR37	E1C008		Uncharacterized protein	WDR37	ENSG00000047056	Click
WDR47	E1BY25		Uncharacterized protein	WDR47	ENSG00000085433	Click
YEATS2	A0A1D5PY06		Isoform of A0A1D5NX41, Uncharacterized protein	YEATS2	ENSG00000163872	Click
YWHAE	Q5ZMT0		14-3-3 protein epsilon	YWHAE	ENSG00000108953	Click
ZBTB21	E1C695		Uncharacterized protein	ZBTB21	ENSG00000173276	Click
