# Supplementary material for: Centriolar satellites are acentriolar assemblies of centrosomal proteins
Source: EMBO J. 2019 Jun 3;38(14):e101082. doi: 10.15252/embj.2018101082 (PMC6627235; doi:10.15252/embj.2018101082)
Supplement: Supplementary file 4 — Table EV2 [file EMBJ-38-e101082-s004.xlsx]

## Sheet: Legend_Table EV2
Table EV2: SILAC-based quantitative comparison of whole-cell proteomes from wild-type and acentriolar cells.
Table lists the proteins detected and quantified in the whole-cell proteome from WT(PCM1-GFP) and STIL-KO(PCM1-GFP) cells (SILAC-WCP, sheet 1). Sheet 2 reports all the proteins down-regulated in STIL-KO(PCM1-GFP), whereas sheet 3 the proteins up-regulated in STIL-KO(PCM1-GFP). Note that extra columns called "CS-WT", "CS-STIL", "CS-CEP152" and "Jakobsen_2011" are included to enable comparison of p…

## Sheet: SILAC-WCP
Protein_ID	Protein_symbol	Hs_orthologue	Jakobsen_2011	CS-WT	CS-STIL	CS-CEP152	log2_stil_WT_average	log2_stil_WT_average.B.significant	log2_stil_WT_average.Significance.B
E1C653	RPL22L1	RPL22L1					-3.9123	+	1.10226e-38
P41366	VMO1	VMO1					-3.15693	+	2.85209e-23
Q5ZLF4	SLC30A5	SLC30A5					-2.76208	+	2.79503e-13
P17785	ANXA2	ANXA2					-2.63309	+	2.69653e-14
F1NYM7	CEP57	CEP57	+	+	+	+	-2.56312	+	3.48032e-10
E1C0Z9	E1C0Z9	STIL	+				-2.52116	+	2.36756e-07
R4GHQ9	SAYSD1	SAYSD1					-2.47496	+	2.90871e-08
R4GH84	R4GH84	HIVEP3					-2.32231	+	1.99071e-07
A0A1D6UPQ9	DAGLB	DAGLB					-2.3155	+	2.16293e-07
A0A1D5PYF4	TPK1	TPK1					-2.24698	+	3.26041e-09
Q9I8W6	EURL						-2.07089	+	2.15606e-05
E1C400	E1C400	POC5	+	+	+	+	-2.02865	+	5.80508e-06
R4GFT6	SUN2	SUN2					-1.98412	+	1.13925e-10
A0A1L1RK39	OXNAD1	OXNAD1					-1.88501	+	4.45006e-06
A0A1L1RYL6	SIRPA	SIRPB2					-1.68354	+	3.53404e-05
A0A1D5P532	CD1C	CD1C;CD1A;CD1B;CD1E;CD1D					-1.65792	+	1.47161e-05
F1NAC1	XBP1	XBP1					-1.64239	+	0.000744162
A0A1D5PG23	LAMP1	LAMP1					-1.62963	+	0.000817788
Q5ZMW6	MDM1		+	+	+	+	-1.62272	+	2.25321e-05
A0A1D5PQ96	HIBADH	HIBADH;HIBADH					-1.61924	+	2.34925e-05
A0A1D5PMI2	BCL11A	BCL11A					-1.61914	+	0.000314015
A0A1D5P142	A0A1D5P142	MICAL3					-1.61753	+	0.000318472
F1NH60	MDM1	MDM1	+	+	+	+	-1.5953	+	0.0010508
P0CB05	CEP63		+	+	+	+	-1.59479	+	0.000110021
Q5ZKK5	ODF2		+	+	+	+	-1.56889	+	0.000484207
Q5ZJI8	HIGD1A	AC099329.3;HIGD1B;HIGD1A					-1.53734	+	1.58234e-06
E1BVK3	ZSWIM3	ZSWIM3					-1.51209		0.0018926
F1N9S1	KDM4C	KDM4C					-1.5116	+	0.000781508
F1NDF0	LOC423247						-1.51061	+	0.000217258
F1P099	ARSB	ARSB					-1.49898	+	0.000284432
A0A1D5PHH0	RASA3	RASA3					-1.48725		0.0022443
F1NN44	ALPL	ALPL					-1.48702	+	7.63899e-07
P17926	NFIC	NFIC					-1.48617		0.00226085
F1N9Y1	ITPR3	ITPR3					-1.46945	+	4.46784e-06
F1N8H4	PSTPIP1	PSTPIP1					-1.4689	+	0.00110513
F1NW90	NEDD9	NEDD9					-1.4614	+	0.000406818
F1NMS1	C3H6ORF203	C6orf203					-1.45436	+	0.000153601
Q5F337	RAC2	RAC2					-1.45412	+	1.33158e-06
Q5F3L5	NEK6						-1.44907	+	0.000396779
A0A1D5Q021	VDAC3	VDAC3;VDAC3					-1.44755		0.00293226
R4GLL3	GIPC3	GIPC3					-1.44364		0.00135098
A0A1L1RQU7	ZNF212						-1.44011		0.00308085
F1NQI6	SDCCAG8	SDCCAG8	+	+	+	+	-1.43192		0.00325235
E1C9I0	MYO1G	MYO1G					-1.41157	+	2.6853e-06
A0A1L1RQW7	SGSH	SGSH					-1.40661		0.00383866
P47191	SYT1	SYT1					-1.40602		0.00385344
Q90WF6	chB1	CD72					-1.40126		0.00187909
A0A1L1RX70	A0A1L1RX70	JAML					-1.3795		0.00457197
A0A1D5P356	ABCB8	ABCB8					-1.37508	+	0.000794114
F1NKJ7	F1NKJ7	ABHD10					-1.33592	+	0.000527328
Q5QHR9	ADAM17	ADAM17					-1.32031		0.00144906
Q5EES2	GPM6B	GPM6B					-1.31986	+	0.000150109
F1NL85	MAGT1	MAGT1					-1.30631	+	4.67777e-05
E1BU88	TICRR	TICRR					-1.29482		0.00414384
F1NDP5	TST	TST					-1.28609	+	0.000163661
F1NR44	ECHS1	ECHS1					-1.27555	+	2.22251e-05
A0A1D5PMV9	TCP11L2	TCP11L2					-1.27419		0.00877723
A0A1L1RT92	FUCA1	FUCA1					-1.27275		0.00484918
A0A1D5PHR2	Gga.12069	KIF13B					-1.26364	+	0.00106791
A0A1D5P1K9	EPB41L1	EPB41L1					-1.26213	+	0.0010833
Q5F3L4	DENND6A						-1.25381		0.00117221
K4HVD3	KCTD15	KCTD15					-1.24735		0.00243474
A0A1D5PL06	TBRG4	TBRG4					-1.23442	+	1.43605e-05
E1BUH3	E1BUH3	EDRF1					-1.23196		0.0112659
F1NQT4	NPC1	NPC1					-1.23177	+	0.000408414
Q9YGL6	PALM						-1.23137		0.00304153
Q5ZLI9	HIBADH	HIBADH;HIBADH					-1.23017	+	4.3064e-05
E1BYY7	E1BYY7	OXSM					-1.22868		0.0114829
E1BT93	Gga.8366	AC002996.1;ALDH2					-1.22662	+	0.000326671
F1NSC7	F1NSC7	IGLV6-57;IGLV2-8;IGLV1-50;IGLV2-33;IGLV1-44;IGLV1-36;IGLV2-18;IGLV2-11;IGLV1-51;IGLV2-23;IGLV2-14;IGLV1-40;IGLV1-47					-1.22014	+	0.000351605
A0A1D5P444	CELSR1	CELSR1					-1.21426		0.0124827
F1NMD8	SGPL1	SGPL1					-1.19989	+	0.00057782
F1N9E2	CD3D	CD3D;CD3G					-1.19975	+	0.00018894
A0A1D5P1L5	A0A1D5P1L5	IGLV6-57;IGLV2-8;IGLV1-50;IGLV2-33;IGLV1-44;IGLV1-36;IGLV2-18;IGLV2-11;IGLV1-51;IGLV2-23;IGLV2-14;IGLV1-40;IGLV1-47					-1.19898		0.013626
E1C5F2	RNASET2	AL159163.1;RNASET2					-1.19495	+	0.000609318
A0A1D5NTZ8	LARS2	LARS2					-1.18932	+	0.000647083
A0A1D5PNV7	TMEM245	TMEM245					-1.18841		0.00214371
F1P1M5	ADCK2	ADCK2					-1.18805		0.0144995
F1P3X8	F1P3X8	TMEM222					-1.18579		0.0146856
Q9DGI1	CXCR4	CXCR4					-1.18136		0.00452378
A0A1D5NWE7	SDHAF2	SDHAF2;AP003108.2					-1.18024		0.0091393
Q5F398	MAEA	MAEA					-1.1783		0.00463293
A0A1D5PTF4	LIMA1						-1.16945		0.0049621
Q5F4C0	HVCN1						-1.16416	+	0.000844312
A0A1D5PAL6	UBOX5	UBOX5					-1.16336		0.0166563
E1C8S5	CEP120	CEP120	+	+	+	+	-1.16051		0.0169225
A0A1D5PM45	A0A1D5PM45	POU3F4					-1.14544		0.0114784
F1NCN1	EXOG	EXOG					-1.1437	+	0.00104433
A0A1D5PTK2	TRAIP	TRAIP					-1.14044		0.00619375
A0A1D5P756	PKD2	PKD2					-1.14027		0.0118677
F1NBW0	MTPAP	MTPAP					-1.13645	+	0.000880879
F1NAS1	DGKH	DGKH					-1.13202		0.00659957
A0A1D5PD25	EFHD2	EFHD2					-1.12752		0.00123257
A0A1D5PUK0	A0A1D5PUK0	CHPF2					-1.12701		0.0203428
F1NJB8	PHLPP1	PHLPP1					-1.12441		0.0206319
E1C5R5	LRRK2	LRRK2					-1.11664		0.00692713
A0A1D5P5X4	HEPH	HEPH					-1.11062		0.00725157
Q5ZML6	FAM210A	FAM210A					-1.10716	+	0.000601246
A0A1D5P2W2	NCAPG2	ESYT2					-1.1012		0.0012748
A0A1L1RKU6	C7ORF26	C7orf26					-1.0958	+	0.000664492
E1BZA0	CEP83	CEP83	+				-1.08304		0.0257378
A0A1D5PY54	A0A1D5PY54	LANCL2					-1.08092	+	0.000815403
A0A1D5PWI5	FARS2	FARS2					-1.07085	+	0.000914913
F1NLR1	ACSS1	ACSS1					-1.06784		0.00223134
A0A1D5PB65	DOCK11	DOCK11					-1.06095		0.0104886
A0A1D5PK82	A0A1D5PK82	TYK2					-1.05949		0.0291067
A0A1D5P4W9	SLC2A1	SLC2A1					-1.05946	+	0.00100672
F1NYX7	TRIM37	TRIM37		+	+	+	-1.05779		0.00656544
E1BW06	ECI2	ECI2					-1.05312		0.00257198
Q5ZIX9	LOC100859434	THNSL1					-1.05135		0.0069174
A0A1D5PYF6	A0A1D5PYF6	NOL4L					-1.04848		0.0308083
A0A1D5PGY8	PTGES3L						-1.04402		0.0215919
A0A1D5PKE9	A0A1D5PKE9	CERS2					-1.04392		0.00280823
Q5F4A9	ARL6IP4						-1.04259		0.0317519
A0A1D5PXL0	GLB1	GLB1					-1.04149		0.00232935
Q5ZMB9	LYN	LYN					-1.04145		0.00287503
E1BYH2	TAOK1	TAOK1					-1.04057		0.0128121
A0A1L1RXN7	DAPK3	DAPK3					-1.03887		0.0222666
A0A1D5PYU9	BPHL	BPHL					-1.03036		0.00139166
E1BTY5	E1BTY5	TIMM21					-1.02665		0.00144934
F1NNA2	FAM105A	FAM105A					-1.02575		0.00849067
E1BSL7	ERP44	ERP44					-1.02558	+	0.000649227
Q9DG45	PCBD2						-1.02525	+	0.000651811
F6R228	IBA57	IBA57					-1.0238		0.0136936
Q5F3Z0	TMEM106B	TMEM106B					-1.01963		0.00156486
A0A1D5PZ75	SUOX	SUOX					-1.01779		0.014286
A0A1D5PDK5	A0A1D5PDK5	TAGLN2					-1.01591		0.0016295
A0A1D5NVV1	FBXL8	FBXL8;AC074143.1					-1.01516		0.0364855
F1P388	SLC7A1	SLC7A1					-1.00799		0.0267153
A0A1D5P052	A0A1D5P052	ASTE1					-1.00731		0.037945
A0A1D5PT02	ACVR1B	ACVR1B					-1.00716		0.0379739
A0A1D5PGK9	IRF2BP2	IRF2BP2					-0.999253		0.0170237
A0A1D5PK12	LOC107050926	AC010422.5;MAN2B1;AC010422.3					-0.99919		0.0104542
A0A1D5NT62	VIM	VIM;VIM					-0.99761		0.0172138
A0A1D5PFY7	ALDH5A1	ALDH5A1					-0.996304		0.00360497
A0A1D5P6X3	UBASH3B	UBASH3B					-0.996175		0.0286091
F1P327	DHRS13	DHRS13					-0.995608		0.0402144
A0A1D5NZX0	A0A1D5NZX0	B3GALT6					-0.992597		0.00216697
Q05826	CEBPB	CEBPB					-0.985566		0.0186651
A0A1D5PSC7	TOX	TOX					-0.98358		0.0426657
A0A1D5P2S7	ZNF512B	ZNF512B					-0.97963		0.0186059
F1NEQ4	F1NEQ4						-0.977979		0.0438495
E1C5L3	CNOT6L	CNOT6L					-0.977923		0.0123073
F1NW58	MTRF1L	MTRF1L					-0.977562		0.0318278
E1C3J7	BTD	BTD					-0.975372		0.0191523
E1C459	MYO1D	MYO1D					-0.975337		0.0322325
A0A1D5PH89	A0A1D5PH89	SMURF2					-0.970181		0.0455438
Q52Z74	CD1.2	CD1C;CD1A;CD1B;CD1E;CD1D					-0.967875		0.0209905
A0A1L1RRH2	TMEM177	TMEM177					-0.966876		0.0462784
E1BS21	TIAM1	TIAM1					-0.966621		0.0463353
F1NJ02	TRDMT1	TRDMT1					-0.965623		0.0027791
Q5ZHM8	SDCBP	SDCBP					-0.965157		0.020521
A0A1D5PKA3	D2HGDH	D2HGDH					-0.963947		0.0343746
A0A1D5P7H9	A0A1D5P7H9	KIF21B					-0.956455		0.0226225
Q5ZI25	TMEM129						-0.955978		0.0226929
A0A1D5PNX5	A0A1D5PNX5	GRN					-0.954385		0.022056
K7XM59	GILT	IFI30					-0.953363		0.001524
Q0KKP5	CYP51	CYP51A1					-0.952375		0.0018723
A0A1L1RNH1	GOT2	GOT2					-0.944927		0.0382226
E1BZP0	PARS2	PARS2					-0.944012		0.00585346
E1C9F5	PITRM1	PITRM1					-0.94078		0.00212439
Q9DGN6	ECE-1	ECE1					-0.938956		0.0253368
A0A1D5NZW8	TRIO	TRIO					-0.93767		0.0397843
A5HUK1	TRIM39.2						-0.933966		0.00762958
A0A1D5P6S2	A0A1D5P6S2	FAHD2A;FAHD2B;FAHD2A;FAHD2B					-0.932444		0.0064966
F1NME3	LPCAT1	LPCAT1					-0.930993		0.0266625
F1NYR2	SH3RF1	SH3RF1					-0.930503		0.0175198
F1NS64	MFSD4B	MFSD4B					-0.929964		0.0175888
A0A1D5NVK9	NCF4	NCF4					-0.923507		0.0270218
A0A1D5PKV6	XYLB	XYLB					-0.922028		0.00433125
R4GGF7	LYRM4	LYRM4					-0.919907		0.00726469
F1P212	TMX3	TMX3					-0.914108		0.00282662
F1NBS1	TMEM53	TMEM53					-0.91363		0.0197948
F1P4X6	ITM2A	ITM2A					-0.913218		0.00472743
E1BUY5	ALG11	ALG11					-0.90761		0.0468426
F1P513	PTCHD3	PTCHD3					-0.906485		0.0208335
Q9PUA4	5-MCDG	TDG					-0.902763		0.048074
R4GG02	FN3KRP	FN3KRP					-0.901111		0.0321851
P00565	CKM						-0.896837		0.0330501
E1BWX0	TFB1M	TFB1M					-0.896696		0.033079
F1P137	Gga.56110	MARS2					-0.894299		0.0227148
A0A1D5PKP8	IL2RG	AL590764.2;IL2RG					-0.887829		0.0349385
R4GI64	SPG7	SPG7					-0.88588		0.006399
F1NS24	F1NS24	MIOS					-0.8854		0.0115133
E1BVW9	SLC4A7	SLC4A7					-0.884846		0.0345758
R4GHE6	ACN9	SDHAF3					-0.884624		0.0243119
A0A1L1RKI4	ALKBH2	ALKBH2					-0.882651		0.0534778
E1BZW8	PDSS1	PDSS1					-0.881169		0.0690997
A0A1L1RR27	A0A1L1RR27	ABHD14A					-0.875503		0.0708881
A0A1D5P5I2	ATP2C1	ATP2C1					-0.875286		0.0367005
E1C420	HMGCR	HMGCR					-0.874867		0.00711225
A0A1D5PVG8	PRCP	PRCP					-0.870192		0.00743601
F1NCD6	MFSD2A	MFSD2A					-0.869399		0.0728572
A0A1D5PZV3	BANP	BANP					-0.86939		0.0380655
F1NNU3	NFS1	AL109827.1;NFS1					-0.8691		0.00226372
E1C047	E1C047	MFSD14A;AC118553.2					-0.868365		0.0576166
A0A1D5PX02	BAG5	BAG5					-0.867372		0.0579141
R4GM73	MRPS33	MRPS33					-0.866372		0.00771034
E1BZ74	AFG3L2	AFG3L2					-0.864862		0.00470319
A0A1L1RQP3	A0A1L1RQP3						-0.864682		0.0391862
E1C2V6	C5ORF22	C5orf22					-0.863238		0.0591656
Q8JGM4	QSOX1	QSOX1					-0.861073		0.0400643
E1BTF5	AGK	AGK			+	+	-0.857817		0.0083578
E1C898	ANKS1A	ANKS1A					-0.851379		0.0789324
F1P1L8	SERPINB6	SERPINB9;SERPINB8;SERPINB6					-0.850723		0.0152738
E1BZ36	MCUR1	MCUR1					-0.850577		0.00894327
E1BQJ7	NSUN6	NSUN6					-0.849184		0.0635896
F1N9R8	NUCKS1	NUCKS1					-0.844886		0.0138092
A0A1D5P0S4	CYB561A3	CYB561A3					-0.843701		0.00953301
E1BRT3	USP40	USP40					-0.840088		0.0455068
E1BWQ3	VMP1	VMP1					-0.838408		0.0459683
F1P4U8	F1P4U8						-0.836371		0.0171228
Q90997	TFRC						-0.834808		0.0469703
A0A1D5NVF2	NBEAL2	NBEAL2					-0.833119		0.0484956
R4GLI9	NQO2	NQO2					-0.82919		0.0105074
E1BZ70	CEP76	CEP76	+	+	+	+	-0.828782		0.0355613
E1BSZ0	AGPAT5	AGPAT5					-0.824388		0.0366102
Q5ZHQ8	TCEA1	TCEA1					-0.824167		0.00378909
F1P2N1	PUS7L	PUS7L					-0.822398		0.0370936
A0A1D5P1T0	RALA	RALA					-0.820751		0.0193557
Q98T89	TWSG1	TWSG1					-0.819692		0.0524278
E1C6X1	E1C6X1	PPA2					-0.819184		0.00645054
A0A1D5P2Q1	A0A1D5P2Q1	SACM1L					-0.817038		0.00754026
Q5ZJ70	PDCD6IP	PDCD6IP					-0.814097		0.0042393
A0A1L1RLC7	HTATIP2	HTATIP2					-0.813788		0.053195
A0A1D5P956	A0A1D5P956	ZNF534;ZNF71;ZNF83;ZNF780A;ZNF502;ZNF852;ZNF135;ZKSCAN7;ZNF665;ZNF16;ZNF883;ZNF501;ZNF184;ZNF569;ZNF23;ZNF189;ZNF678;ZFP3;ZNF287;ZFP2;ZNF879;ZNF573;ZNF470					-0.81334		0.0543787
A0A1L1RMG5	GBAS	NIPSNAP2					-0.813114		0.0178818
A0A1D5PY78	SLC7A3	SLC7A3					-0.812277		0.00691333
F1NHN2	DUS4L	DUS4L					-0.812203		0.0396575
Q5ZKI6	GXYLT1						-0.811726		0.039781
E1C298	B4GALT5	B4GALT5					-0.811693		0.0397895
F1P5V0	SLCO4A1	SLCO4A1					-0.811548		0.0398271
F1NQZ4	FBXO9	FBXO9					-0.807344		0.0955224
A0A1D5PNW6	NSMAF	NSMAF					-0.807027		0.0133023
Q5ZMT9	INSIG1	INSIG1					-0.806075		0.0960388
F1NB64	ACAA1	ACAA1					-0.805756		0.00840146
Q5ZLD1	FH	FH;FH					-0.803641		0.00475755
F1NVF3	GC	GC					-0.803219		0.0972097
F1NBS9	F1NBS9	VAT1					-0.801435		0.0224655
A0A1D5P3A8	ZNF131	ZNF131					-0.800853		0.0583912
A0A1D5PFB3	TMUB1	TMUB1					-0.797633		0.0231264
E1BS45	CCDC126	CCDC126					-0.796451		0.0826876
A0A1D5P307	ITGA3	ITGA3					-0.796009		0.0600124
Q5ZI11	LRRC45		+		+	+	-0.794913		0.0833077
F1P1Z8	TMEM41A	TMEM41A					-0.793826		0.0597301
Q6JHU8	P3H1	P3H1					-0.791832		0.101992
E1BZ19	TOP2B	TOP2B					-0.788604		0.0098796
A0A1D5NT72	FECH	FECH					-0.788325		0.00990549
A0A1D5PYQ8	A0A1D5PYQ8	CENPVL3;CENPV;CENPVL2;CENPVL1					-0.78731		0.0864288
E1BVG1	ATG14	ATG14					-0.785127		0.104894
Q5ZHQ6	ACBD5						-0.780802		0.016753
E1BVU8	LOC419333						-0.780771		0.0106287
A0A1L1RSA5	LAPTM5	LAPTM5					-0.780473		0.0644633
A0A1D5PSL1	GRHPR	GRHPR					-0.78047		0.0644644
Q5ZM59	FXYD6	FXYD6-FXYD2;FXYD6					-0.777557		0.0166209
A0A1D5PKI0	A0A1D5PKI0	H1FX					-0.772689		0.0114541
A0A1D5P8F3	SLC35F6	SLC35F6					-0.772506		0.0674317
F1NW42	GMNN	GMNN					-0.771527		0.0678041
E1BXD2	RAI1	RAI1					-0.77076		0.0690786
A0A1D5PW45	C2H8ORF76	C8orf76;ZHX1-C8orf76					-0.769831		0.0684534
E1BSN3	L3HYPDH	L3HYPDH					-0.76632		0.0189771
Q5ZJD8	TMEM68						-0.762236		0.115299
Q5ZHR7	CLTA	CLTA					-0.760194		0.0270175
P09531	TGFB1						-0.759893		0.0723605
E1BR53	LOC422308						-0.759185		0.0726458
F1NCQ0	CDK10	CDK10					-0.757091		0.0198003
Q5ZIF4	SLC25A13	SLC25A13			+		-0.755595		0.0133895
A0A1D5PGG8	NOC3L	NOC3L					-0.753581		0.0284032
F1NT93	C1H21ORF33	FP565260.2;FP565260.6;C21orf33					-0.752364		0.0123567
A0FKN5	SLC26A5	SLC26A5					-0.752061		0.0764944
A0A1D5PHU5	STT3B	STT3B					-0.751924		0.0206825
A0A1L1S083	GOT2	GOT2					-0.751317		0.12054
F1NSV6	ATP1B1	ATP1B1					-0.751116		0.0289351
E1BRC4	BET1	BET1					-0.750062		0.0587455
Q7SZI5	RFTN1						-0.748932		0.0127607
F1NKY1	AMACR	AMACR					-0.744831		0.0342007
A0A1D5PL28	A0A1D5PL28	ASTE1					-0.740274		0.126028
A0A1D5P9E8	LOC107050697	EML3					-0.73703		0.0635924
F1NX14	DGKZ	DGKZ					-0.736788		0.0830223
F1P5B0	TUBAL3						-0.733525		0.111293
Q5ZKW0	TRMU	TRMU					-0.730771		0.0848724
O93319	CDH11						-0.729741		0.0664441
A0A1D5PP03	ITPR1	ITPR1					-0.729534		0.03397
Q5ZJ66	EARS2						-0.728786		0.0259815
A0A1D5PE45	DHRS4	DHRS4L2;DHRS2;DHRS4					-0.728412		0.0251432
A0A1D5PT20	A0A1D5PT20	RP9					-0.725689		0.115346
F1N8Y2	TYMS	TYMS					-0.724847		0.0176073
Q5ZLG1	RAB18	RAB18					-0.724782		0.0351741
F1NYG7	HACL1	HACL1					-0.723656		0.0261403
E1BSS2	USP53	USP53					-0.723528		0.0689575
A0A1D5PFV0	A0A1D5PFV0	ZNF777					-0.722747		0.135137
A0A1D5PM49	A0A1D5PM49	GALNS					-0.722623		0.116962
E1C8L5	CEP128	CEP128	+	+	+	+	-0.722464		0.117047
F1NFC2	NT5M	NT5M					-0.720664		0.118005
E1C7F4	EPHX1L						-0.720296		0.0407262
F1NW29	TDP2	TDP2					-0.719385		0.027065
E1BWG7	PTER	PTER					-0.718419		0.0282725
A0A1D5PSW6	RNLS	RNLS					-0.717823		0.0917487
A0A1D5PK06	WDFY4	WDFY4					-0.716939		0.0188647
A0A1D5PYD8	SSNA1	SSNA1	+		+		-0.716377		0.0719467
A0A1L1RN02	A0A1L1RN02						-0.71599		0.0926296
A0A1D5PZH6	LOC100858909	TRMT2B					-0.715212		0.139205
R4GGX6	TOMM5	TOMM5;AL513165.2					-0.714563		0.0281424
A0A1D5PAU6	IRF5	IRF5					-0.714064		0.0935629
F1NI04	GNS	GNS					-0.713976		0.0380484
F1NJF8	NAGA	NAGA					-0.712735		0.0285606
A0A1D5PS44	ARSA	ARSA					-0.710476		0.0953212
A0A1D5PQL8	CARHSP1	CARHSP1					-0.710221		0.0390929
E1BXK0	CTNS	CTNS					-0.708813		0.142734
A0A1D5PM56	DNAJC13	DNAJC13;DNAJC13		+	+	+	-0.706692		0.0187764
A0A1D5PSR4	HEATR3	HEATR3					-0.706196		0.096743
A0A1D5PK28	STXBP1	STXBP1					-0.705793		0.0189277
F1NSA8	RAP1A	RAP1A					-0.705583		0.0208075
A0A1D5PBD1	A0A1D5PBD1	AKNA	+	+	+	+	-0.705435		0.126358
Q5ZJ97	RCJMB04_19n18	KIAA1143					-0.703659		0.0980407
F1P4M2	F1P4M2	CSNK1G2					-0.703603		0.127393
A0A1D5NUL1	DENND3	DENND3					-0.703076		0.0411479
A0A1D5PYD2	LOC420374						-0.701935		0.0462745
O13035	PSAP						-0.699914		0.0139656
R4GHN9	LUZP1	LUZP1					-0.698045		0.042649
Q5ZJI0	TPST2						-0.69802		0.0801076
Q06900	ChALK5	TGFBR1					-0.697273		0.101369
F1P1C9	F1P1C9	NOM1					-0.694061		0.03435
Q5ZI74	DHX30						-0.693922		0.0229817
Q5F3Z5	DNAJB6	DNAJB6				+	-0.693558		0.0344865
Q9YGL9	ATP2A3						-0.692759		0.023209
A0A1D5NUI5	A0A1D5NUI5	PREB					-0.69269		0.0442973
F1NSU6	ZADH2	ZADH2					-0.69207		0.0495096
A0A1D5PHI2	ATG4C	ATG4C					-0.691598		0.152568
A0A1D5NYY8	DPP7	DPP7					-0.691227		0.033895
F1NJ90	TET2	TET2					-0.69088		0.105397
A0A1L1RRC4	ACAD8	ACAD8					-0.690585		0.0236391
A0A1L1RRV1	NPC2	NPC2					-0.689149		0.135794
E1C1H1	ZFYVE16	ZFYVE16					-0.688193		0.0847764
E1BZ00	NUB1	NUB1					-0.687233		0.036242
A0A1D5NY37	KRAS	KRAS					-0.6872		0.0852602
A0A1D5NWX3	GGPS1	GGPS1					-0.687056		0.107458
F1NI41	PIGK	PIGK					-0.686774		0.107034
A0A1D5NWU0	MBP	MBP					-0.682036		0.140082
A0A1D5P2Y5	GAA						-0.680829		0.0380965
E1C7N6	ATP13A3	ATP13A3					-0.679172		0.0892536
A0A1D5PQD8	PPP1R9B	;					-0.679047		0.0386266
R4GIA2	GPN2	GPN2					-0.678683		0.11157
A0A1L1RVY1	MCEE	MCEE					-0.677396		0.112306
P00174	CYB5A	CYB5A					-0.675255		0.026873
A0A1D5NTC3	A0A1D5NTC3	MAP4					-0.674391		0.0178666
Q5ZIG3	SLC25A46	SLC25A46					-0.672147		0.164291
A0A1D5PXU5	LRCH2	LRCH2					-0.671536		0.146601
F1NMU0	COX15	COX15					-0.670239		0.116464
Q5F363	JARID2						-0.669639		0.16585
Q5F3Z8	FBXL18	FBXL18					-0.668313		0.148647
E1BQW2	RMND1	RMND1					-0.668035		0.148825
F1NVR5	PTPN14	PTPN14				+	-0.667821		0.118316
F1NB21	HDGFRP3	HDGFL3					-0.667816		0.0406478
A0A1D5NZW2	NMNAT1	NMNAT1					-0.665596		0.0268766
A0A1L1RY04	ATP5B	ATP5F1B		+		+	-0.665419		0.150504
E1C368	E1C368	ABCC10					-0.665112		0.150701
F1NNN4	CYP4B1	CYP4Z1;CYP4B1;CYP4A22;CYP4A11;CYP4X1					-0.66506		0.0415134
Q5ZLC6	ANKRD10	ANKRD10					-0.664855		0.096749
A0A1D5P1B9	RBFA	RBFA					-0.664841		0.0967561
A0A1D5PWK8	A0A1D5PWK8	SCO1					-0.663617		0.0434852
A0A1D5PQU7	CAMKK2	CAMKK2					-0.66273		0.0437796
F1P3M9	C4BPA	C4BPA;CD46					-0.662706		0.12097
A0A1D5PDA1	ECH1	ECH1					-0.661394		0.0550421
A0A1D5NY48	C19orf24	C19orf24					-0.660648		0.122225
F1NNT7	MYO1F	MYO1F					-0.659151		0.172493
A0A1D5PPI7	MRP63	MRPL57					-0.657846		0.12395
Q5F422	DEK	DEK					-0.656333		0.0211749
F1NIB7	F1NIB7	ANAPC4					-0.656176		0.101532
E1BVB3	E1BVB3	PLD4					-0.655176		0.102095
E1BW83	SLC25A24	SLC25A24					-0.655007		0.031725
A0A1D5PHT2	LOC429682						-0.654439		0.0449953
F1NBT7	SLC43A3	SLC43A3;AP000781.2					-0.654033		0.102742
A0A1D5NZ61	A0A1D5NZ61	KIF20B					-0.653676		0.126835
E1C5Z4	TMEM150C	TMEM150C					-0.651124		0.17771
P00508	GOT2						-0.650659		0.0223191
A0A1D5NYK3	A0A1D5NYK3	GCDH					-0.649954		0.128909
A0A1D5NXA0	FDXR	FDXR					-0.648946		0.059882
E1C334	E1C334	SLC41A1					-0.648895		0.179179
E1C598	MRPL48	MRPL48					-0.64752		0.049094
E1C5I8	NSUN5	NSUN5					-0.647469		0.0665951
F1NM17	ITM2B	ITM2B					-0.646549		0.163044
A0A1D5PZ66	ACO2	ACO2					-0.646046		0.0232886
E1C1R5	PUM3	PUM3					-0.644488		0.0321032
F1NF91	ISCU	ISCU					-0.642876		0.133487
A0A1D5PMK3	SPPL2A	SPPL2A;SPPL2A					-0.64277		0.133556
A0A1D5PRB3	IFNAR1	IFNAR1					-0.642483		0.165848
F1NM24	POLG2	POLG2					-0.641268		0.134694
A0A1D5NT33	A0A1D5NT33	TBL2					-0.641141		0.134628
A0A1D5PC55	CDK5	CDK5					-0.640987		0.0515377
F1NL77	F1NL77	CBLB					-0.639691		0.13572
F1NYN4	SLC38A2	SLC38A2					-0.637856		0.0527444
F1NS20	C5H14ORF159	DGLUCY					-0.637754		0.169152
Q5ZI34	FAM213A						-0.637332		0.137265
A0A1D5NX91	C5H14orf4	IRF2BPL					-0.636983		0.0512522
A0A1L1RLR7	LOC101748797						-0.636435		0.0532998
A0A1D5PAV3	CDS2	CDS2					-0.636351		0.113165
E1C6Q1	TRIP13	TRIP13					-0.636227		0.0715949
Q5F3Q8	Gga.15324	SCAP					-0.636062		0.170347
A0A1D5PDR0	LSS	LSS					-0.63373		0.0376142
F1NK47	PREX1	PREX1					-0.632729		0.0667111
F1N970	RDH14	RDH14					-0.632667		0.14031
A0A1L1RXR4	A0A1L1RXR4	OVCA2					-0.630868		0.116561
Q25QX5	BNAS1	BRI3BP					-0.630703		0.0676079
A0A1D5PX69	SREBF2	SREBF2					-0.630544		0.141786
Q800L1	SURF1	SURF1					-0.629513		0.0560756
E1BWS2	NAPG	NAPG					-0.626788		0.0572009
Q5ZL13	NUDT19	NUDT19					-0.625967		0.144899
A0A1D5PQ13	A0A1D5PQ13	DUSP22					-0.624777		0.145717
E1C0Q6	ATM	ATM					-0.624667		0.120498
A0A1L1RXI4	GPRIN1						-0.623965		0.196232
P26007	ITGA6						-0.623619		0.196477
A0A1D5PRY0	GUK1	GUK1;GUK1					-0.619766		0.0794669
A0A1D5NW88	A0A1D5NW88						-0.617243		0.0427952
F1N8V5	F1N8V5	RUNDC1					-0.615914		0.201986
A0A1D5NYS3	RNF8	RNF8					-0.615752		0.185181
P28568	SLC2A3						-0.613667		0.060731
Q5ZJV7	FAM60A						-0.612688		0.204325
A0A1D5P4J1	MEF2C	MEF2C;MEF2C					-0.612386		0.187729
F1NJT7	MTHFD2L	MTHFD2L					-0.611753		0.205007
A0A1D5PDJ8	A0A1D5PDJ8	MMAB					-0.611175		0.0838468
A0A1D5Q019	A0A1D5Q019	DNAJB1					-0.609624		0.156694
A0A1D5P5C8	SUPT5H	SUPT5H;SUPT5H					-0.609599		0.206584
E1BUH7	TMEM43	AC090004.1;TMEM43					-0.608676		0.0851569
E1BTU3	GTPBP10	GTPBP10					-0.608422		0.0652845
A0A1D5PFZ0	A0A1D5PFZ0						-0.608224		0.207595
F7BEW1	DHCR24	DHCR24					-0.607968		0.0432073
A0A1L1RRX2	PIGT	PIGT					-0.607718		0.0856633
Q90987	STMN2	STMN2					-0.607056		0.0435216
F1NDA2	ZMPSTE24	ZMPSTE24					-0.606613		0.0790476
Q5ZJT0	SUPV3L1						-0.60376		0.0805009
E1BST8	PIGU	PIGU					-0.603745		0.134552
A0A1D5PNR2	NT5DC3	NT5DC3					-0.602914		0.161727
A0A1D5P241	SMARCA1	SMARCA1					-0.602877		0.0655859
F1NZJ6	UBE3C	UBE3C					-0.602415		0.135486
F1NYW3	SLC25A25	SLC25A25					-0.599129		0.164619
F1NCS6	MTHFD1L	MTHFD1L			+		-0.599069		0.0354285
F1NN23	RNASEH1	AC108488.2;RNASEH1					-0.597207		0.199542
E1BZA4	WWC1	WWC1					-0.597158		0.215864
A0A1D5PP77	A0A1D5PP77						-0.597075		0.139289
R4GH64	CHCHD1	CHCHD1					-0.595777		0.167214
E1BU55	FAM188A	MINDY3					-0.593198		0.16923
A0A1L1RPY8	YIPF1	YIPF1;YIPF1					-0.592423		0.203375
A0A1D5P8W3	GNMT	GNMT					-0.59225		0.219606
Q5ZHS0	FAM175A						-0.591992		0.142984
A0A1D5PQJ6	VAPA						-0.590564		0.038125
A0A1L1RX51	LGMN	LGMN					-0.590206		0.0953601
A0A1D5P9X9	ASAP1	ASAP1					-0.589939		0.0955144
A0A1D5PPL9	A0A1D5PPL9	CLPP					-0.589684		0.0956623
E1BU34	LAMP3	LAMP3					-0.589455		0.171632
Q5ZLY5	PLEKHF2						-0.588514		0.17294
Q5F476	RCJMB04_2g23	C15orf41					-0.58643		0.208252
A0A1D5PUD9	POC1A	POC1A	+	+	+	+	-0.585049		0.148153
F1N9S5	SRR	SRR					-0.58382		0.176717
F1NW24	KCTD10	KCTD10					-0.582021		0.177501
A0A1D5PLC4	MUL1	MUL1					-0.581417		0.150913
Q5ZID6	NT5C3A	NT5C3A					-0.581248		0.0762819
A0A1D5PNL6	ZMYND11	ZMYND11					-0.580935		0.178371
Q5ZM48	SYNGR2	SYNGR2					-0.580617		0.101032
Q5ZM13	FAM126A	FAM126A				+	-0.580226		0.076821
F1NYK3	MCCC1	MCCC1					-0.579575		0.0798649
A0A1D5NXP7	ABCB6	ABCB6					-0.578247		0.215048
A0A1D5PUX5	ABHD17A	ABHD17A					-0.577655		0.23101
Q5ZIP7	RAB5A	RAB5A					-0.577325		0.181285
Q5ZMK2	ABCC4	ABCC4					-0.577215		0.0811666
A0A1D5P8F7	RAB12	RAB12					-0.576147		0.232212
A0A1D5P9V5	SLC12A7	SLC12A7					-0.575947		0.07911
F1NSL8	PIGS	PIGS					-0.575043		0.104449
Q92074	CKI	B4GALT1					-0.574835		0.18412
E1BQP0	PPTC7	PPTC7					-0.572625		0.080925
F1NQI0	AGA	AGA					-0.571635		0.186811
F1P3V0	MERTK	MERTK					-0.571334		0.220912
Q67ER3	RNF113A	RNF113B;RNF113A					-0.571243		0.0845374
Q5ZHR4	GARS	GARS					-0.570926		0.0450237
E1BZR5	BACH2	BACH2					-0.57057		0.236695
A0A1D5PSK5	RAD1	RAD1					-0.56879		0.189228
A0A1D5PHM1	A0A1D5PHM1	2004-09-01					-0.568056		0.10059
Q5ZJT1	HMCES						-0.566975		0.0870155
A0A1D5PKN8	MPST	MPST					-0.566927		0.0593962
A0A1D5PGU0	A0A1D5PGU0	XXYLT1					-0.566801		0.23976
F1NXU6	F1NXU6	ABHD11					-0.56599		0.225524
A0A1D5PFD2	ACSF3	ACSF3					-0.565518		0.192036
E1BQ86	SUN1	SUN1					-0.565059		0.19145
A0A1D5NYA0	NIPSNAP1	NIPSNAP1					-0.564659		0.191788
A0A1D5P5G7	LYRM9	LYRM9;AC005697.1					-0.563503		0.165103
E1BVN1	MTX2	MTX2					-0.563278		0.0610524
Q03669	ATP2A2				+		-0.562478		0.0483002
F1P0C5	F1P0C5	POLG					-0.562027		0.166315
E1C2I2	MASTL						-0.561		0.229891
A0A1D5PHN0	MAPK8IP3	MAPK8IP3					-0.560649		0.244821
R4GHW9	EPB41	EPB41		+	+		-0.560455		0.0623595
A0A1L1RXB2	CTSA	CTSA					-0.560304		0.0624304
A0A1D5NYM0	MCCC2	MCCC2					-0.560186		0.0880246
A0A1D5P8D8	TOP1MT	TOP1MT					-0.55919		0.197553
A0A1D5PPD2	MTRR	MTRR					-0.558778		0.197916
F1NLP1	CANT1	CANT1					-0.558634		0.198043
F1NGU3	LRPPRC	LRPPRC		+			-0.558302		0.0499927
A0A1L1S035	GPR107	GPR107					-0.557791		0.0925458
E1C3D2	2002-09-01	2002-09-01					-0.556769		0.0672376
A0A1D5PFM8	MRPL32	MRPL32					-0.556689		0.199766
A0A1D5P5D8	ERO1LB	ERO1B					-0.555424		0.0678907
E1C892	MRPL46	MRPL46					-0.555213		0.0648486
F1NJM4	RGS19	RGS19					-0.554566		0.249899
A0A1L1RQR3	LOC101747543	CLEC2D;CD69;CLEC2A;CLEC2B					-0.55319		0.201679
E1BTJ1	NMT2	NMT2					-0.552893		0.110249
E1BYR6	MUL1L						-0.551824		0.238078
A0A1D5PXI1	ALDH4A1	ALDH4A1					-0.551811		0.119695
A0A1L1RQZ4	CBFB	CBFB;CBFB					-0.551052		0.204817
E1BR33	SFXN4	SFXN4					-0.549645		0.0944267
E1BYM3	TMEM185A	TMEM185A					-0.547988		0.255472
A0A1D5PN32	ANXA11	ANXA11					-0.547698		0.0717438
F1NHD8	PDCD6	PDCD6					-0.547533		0.122683
A0A1D5P401	KIF15	KIF15					-0.547075		0.0547903
R4GFY2	TMX4	TMX4					-0.546422		0.069206
A0A1D5PF30	A0A1D5PF30	PTPN23					-0.546164		0.0725296
F1P4R6	MRPS9	MRPS9					-0.54588		0.0694825
E1C2R3	TSPAN2	TSPAN2					-0.545732		0.243627
A0A1L1RIY1	RNF17	RNF17					-0.545372		0.100469
A0A1D5PF47	FAM208A	FAM208A					-0.543998		0.245222
E1C5B2	E1C5B2	CETN3	+		+	+	-0.542492		0.183
E1C5K1	PRTFDC1	PRTFDC1					-0.54222		0.246866
F1P4C2	RIPK1	RIPK1					-0.542167		0.126514
Q8QGX4	PRKDC						-0.541199		0.10325
P50147	GNAI2						-0.541027		0.0752132
A0A1D5P0T9	SC5D	SC5D					-0.540359		0.184894
E1C223	ARMC10	ARMCX4;GPRASP1;ARMCX5;GPRASP2;ARMCX6;BHLHB9;ARMC10;ARMCX1;ARMCX2;ARMCX3					-0.539079		0.249789
Q5W4S4	FNIP1						-0.539001		0.263226
F1P3I3	SLC20A1	SLC20A1					-0.538661		0.214737
F1NUY0	NDUFAF7	NDUFAF7					-0.538407		0.129253
Q5F3I6	TMEM104						-0.538401		0.250423
A0A1D5PNV1	GLS	GLS					-0.535953		0.0779427
Q5ZHV4	BPGM	BPGM					-0.535757		0.217417
F1NGU0	MMAA	MMAA					-0.535069		0.219647
A0A1D5PM40	A0A1D5PM40	RHEB					-0.534747		0.122754
F1NS62	F1NS62	CHD1L					-0.534364		0.218713
P54939	TLN1						-0.533972		0.0608689
A0A1D5NZR2	RP11-762I7.5	AC023055.1;DNAJC14					-0.533646		0.219382
A0A1L1RN04	A0A1L1RN04	SIPA1					-0.533334		0.191235
A0A1D5PBP3	SCPEP1	SCPEP1					-0.533166		0.21983
F1NLP2	PDK1	PDK1					-0.531534		0.223029
A0A1D5PRZ1	TM9SF2	TM9SF2					-0.531351		0.134518
E1C0C4	PEX13	PEX13					-0.531239		0.221637
F1NLW3	Gga.19190	TOMM22					-0.530873		0.080756
F1NYV3	MAP7D1	MAP7D1		+		+	-0.529891		0.107425
A0A1D5NYQ1	LENG8	LENG8					-0.529571		0.258784
Q5ZIG8	YME1L1	YME1L1			+	+	-0.528752		0.0819545
A0A1D5PJ47	MGAT2	MGAT2					-0.527772		0.127846
A0A1D5PYZ9	CBR4	CBR4					-0.525922		0.113955
A0A1D5PCZ1	PRKCB	PRKCB;PRKCB					-0.52566		0.0804567
H9L0I5	MRPL10	MRPL10					-0.525524		0.129522
E1C316	EFCAB14	EFCAB14					-0.524447		0.228089
F1P174	F1P174	MIPEP					-0.524233		0.228295
A0A1D5PJU4	BRK1	BRK1					-0.523876		0.230482
A0A1D5PX51	A0A1D5PX51	WDR76					-0.522976		0.231369
A0A1D5PEM7	CTDP1	CTDP1					-0.522849		0.131538
A0A1D5PL36	ACAA2	ACAA2					-0.522846		0.0664595
F1P450	LOC100859805	RAB44					-0.522596		0.229871
E1BVM7	CCDC134	CCDC134					-0.521991		0.0825914
E1BSA4	PTTG1IP						-0.521671		0.230765
R4GH95	GPRIN3	GPRIN3					-0.521315		0.202453
Q5F3W0	CARD11	CARD11					-0.521242		0.142347
A0A1D5P3A3	A0A1D5P3A3	TXNDC16					-0.521101		0.279148
A0A1L1RTD8	PHYH	PHYH					-0.52021		0.118175
A0A1D5PS43	HSF3						-0.520041		0.114417
F1NNE5	Gga.22335	ZBTB1					-0.519754		0.280372
A0A1D5PJI6	A0A1D5PJI6	BRAT1					-0.519554		0.23282
A0A1D5PLG8	A0A1D5PLG8	PINX1					-0.518997		0.115179
A0A1L1RVJ1	SARAF	SARAF;SARAF					-0.518909		0.235409
F1NCU8	DNAJC25	DNAJC25-GNG10;DNAJC25					-0.518032		0.269997
F1NW39	ACOT13	ACOT13					-0.517094		0.145659
A0A1D5PUM0	A0A1D5PUM0						-0.516205		0.283615
E1C4W4	ALDH7A1	ALDH7A1					-0.51522		0.0899459
E1BSE6	FASTKD2	FASTKD2					-0.514727		0.137809
A0A1D5P665	MRS2	MRS2					-0.514661		0.273335
F1NRH6	ROCK1	ROCK1					-0.514481		0.0903996
E1BX51	HPDL	HPDL					-0.514121		0.148069
E1BW56	CYFIP1	CYFIP1					-0.513522		0.286084
A0A1D5PJ84	A0A1D5PJ84	ZC3H10					-0.51345		0.274542
A0A1D5PBZ0	TMBIM6	TMBIM6					-0.51277		0.210715
E1C6W3	OXSR1	OXSR1					-0.511921		0.140028
F1NC34	SLC35B2	SLC35B2					-0.511549		0.211915
Q5ZIL0	HPS1	HPS1					-0.511165		0.212293
A0A1D5NYT2	NNT	NNT					-0.510723		0.0927365
A0A1L1RTR9	MRPL12	MRPL12					-0.510635		0.0730756
E1BY22	MUT	MUT					-0.510512		0.141153
E1BYV6	NARF	NARF					-0.508968		0.214468
A0A1D5PSW3	GNG7	GNG7					-0.508436		0.152762
Q5ZL56	ACADS	ACADS					-0.508406		0.0908985
A0A1D5PB83	A0A1D5PB83	TOX3					-0.508362		0.246118
A0A1D5P5V5	C4	C4A;C4B					-0.507785		0.29141
F1NYP2	TSPAN14	TSPAN14					-0.507464		0.215966
F1NC39	SIRT7	SIRT7					-0.50676		0.21667
A0A1D5NUQ6	A0A1D5NUQ6	MAIP1					-0.506752		0.128603
A0A1D5PF37	A0A1D5PF37	MRPL55					-0.506739		0.128613
A0A1D5PTS2	CTTNBP2NL	CTTNBP2NL					-0.503356		0.220096
A0A1D5P2V5	ATP13A1	ATP13A1					-0.501168		0.148788
A0A1D5PQX4	SLC22A16	SLC22A16					-0.501124		0.13317
R4GL14	BZFP1	ZNF629					-0.501124		0.222364
F1NWF3	SUMF2	SUMF2					-0.500218		0.129568
A0A1D5PND8	GPT2	GPT2					-0.500014		0.129731
A0A1D5PBT4	TERF1	TERF1					-0.499975		0.288206
E1C796	TRRAP	TRRAP					-0.499362		0.160485
A0A1D5PVA7	PTGES2	PTGES2					-0.499181		0.160643
A0A1D5PNG2	NFATC1	NFATC1					-0.499143		0.289065
F1NM71	CETN2	CETN1;CETN2	+	+	+	+	-0.498761		0.13074
A0A1D5PWP7	PDIA4	PDIA4					-0.497583		0.0807331
A0A1D5PII6	A0A1D5PII6	RUVBL2					-0.497401		0.0808441
F1P4I1	EEF1E1	EEF1E1-BLOC1S5;EEF1E1					-0.497285		0.152052
E1C4X5	WDTC1	WDTC1					-0.49706		0.255464
A0A1L1RT20	NDUFAF4	NDUFAF4					-0.496612		0.162883
F6R8U4	WRB	WRB					-0.496099		0.29222
F1NGS0	ANKRD27	ANKRD27					-0.495981		0.25912
Q5ZKV9	VPS50	VPS50					-0.4954		0.137943
Q5MNV6	SLC30A7						-0.495162		0.228503
Q5ZKF6	NT5C3B	NT5C3B					-0.494704		0.154251
F1NI05	LAMC1	LAMC1					-0.494237		0.164976
A0A1D5PJY1	SPTBN1	SPTBN1;SPTBN1					-0.493922		0.0829943
R4GLG2	SLC25A20	SLC25A20					-0.493867		0.258797
A0A1L1RY13	LRRC20	LRRC20					-0.493733		0.261531
Q5ZJB7	CHMP7	CHMP7					-0.4935		0.139556
E1C6D1	MAP2	MAP2		+	+	+	-0.493399		0.104142
F1NML7	CECR1	ADA2					-0.49332		0.261975
E1BYW3	NQO1	NQO1					-0.493273		0.0834005
F1NH35	DHRS7B	DHRS7B					-0.493244		0.135254
Q5ZJX5	TLDC1						-0.49168		0.261098
E1BV75	DHRS7	DHRS7					-0.49146		0.105485
E1C807	E1C807	BCOR					-0.49105		0.261763
F1NKD9	TMEM189	TMEM189-UBE2V1;TMEM189					-0.49085		0.307521
P32882	P32882			+			-0.490839		0.105918
A0A1D5P946	SMPD1	SMPD1					-0.490005		0.233909
E1C8A2	SAMM50	SAMM50					-0.489065		0.103871
E1C894	E1C894	NLRX1					-0.488294		0.235724
A0A1D5PU43	ECI1	ECI1					-0.488215		0.107763
P08836	FDPS						-0.488136		0.0866726
F1P3H8	RTTN	RTTN	+				-0.48777		0.300972
A0A1D5PLE8	METTL15	METTL15					-0.487739		0.144536
A0A1D5PF91	NARS2	NARS2					-0.487553		0.236512
Q5ZMH1	2002-09-01						-0.486654		0.145489
F1NBT0	STK10	STK10					-0.48633		0.141079
A0A1D5PX33	NLN	NLN					-0.486187		0.145901
F1NI69	NEK2	NEK2	+	+	+	+	-0.485963		0.302894
F1P0Q6	IMPA2	IMPA2					-0.485258		0.146722
A0A1D5PZT5	LAP3	LAP3					-0.485055		0.088684
A0A1D5NUV8	LETM2	LETM2					-0.484514		0.304441
A0A1D5PTW3	HSD17B7	HSD17B7					-0.483214		0.108072
Q5ZLG9	WDR59	WDR59					-0.481718		0.145072
R4GFG9	LOC426355						-0.481716		0.271761
F1P4X7	DHCR7	DHCR7					-0.481617		0.176437
A0A1D5PZF9	PPM1M	PPM1M					-0.480845		0.317311
A0A1D5PUL8	PDHX	PDHX					-0.480824		0.113098
F1NYN5	SLC38A1	SLC38A1					-0.480489		0.17749
A0A1D5NUZ4	A0A1D5NUZ4	C1orf112					-0.480408		0.317743
A0A1D5NUD3	PI4KA	PI4KA					-0.480272		0.177693
F1NJK4	SERHL2	SERHL2					-0.480246		0.177717
E1BVN7	PIGQ	PIGQ					-0.479881		0.309422
E1BZU1	SLC16A10	SLC16A10					-0.478516		0.310899
F1NET7	TTC30A	TTC30B;TTC30A					-0.47834		0.246472
A0A1D5P2Y6	PBXIP1	KCNN3;KCNN3					-0.478055		0.179777
F1N938	MAP3K1	MAP3K1					-0.477847		0.247013
P24032	P24032	MYL12B			+	+	-0.47766		0.0936656
A0A1L1RR29	SLIRP	SLIRP					-0.477624		0.115471
A0A1D5P3Y4	MRPL24	MRPL24					-0.477517		0.169518
E1C5L8	MRPL44	MRPL44					-0.476898		0.170088
E1BQE1	RNF219	RNF219					-0.476752		0.312816
Q5ZKP6	ADA						-0.476681		0.0943419
E1C4N7	E1C4N7	SNX18					-0.476655		0.32147
A0A1D5NXV3	ASPH	ASPH					-0.476031		0.181696
P0CF65	CRBN						-0.475629		0.31404
Q90771	cdk6	CDK6					-0.47551		0.113808
R4GIM6	TMEM165	TMEM165					-0.47504		0.171808
F1P2W2	ATRN	ATRN					-0.474848		0.27928
A0A1D5PHB1	HEXIM1	HEXIM1					-0.474788		0.172043
A0A1D5P4V2	A0A1D5P4V2	LZTFL1					-0.474725		0.282535
Q5ZLL5	COQ5						-0.474169		0.151792
E1C5N7	PXMP4	PXMP4					-0.472846		0.284671
A0A1L1S0N2	CCDC14	CCDC14	+	+	+	+	-0.472643		0.317311
A0A1D5PFU3	A0A1D5PFU3	SLC5A6					-0.472032		0.253459
A0A1D5P4B0	RIC1	RIC1					-0.47183		0.285832
E1BW99	TRMT61B	TRMT61B					-0.471788		0.15396
E1C6C2	FAM103A1	FAM103A1					-0.471139		0.117168
E1C2W6	SGOL1	SGO1					-0.47098		0.283578
E1C4E1	E1C4E1	MPHOSPH9	+	+	+	+	-0.470386		0.32776
E1C8J7	Gga.34886	TMX2-CTNND1;TMX2					-0.470327		0.287553
A0A1D5PAV1	NCKAP1L	NCKAP1L					-0.469939		0.118104
Q98TX3	PDCD4						-0.469505		0.121669
E1BZC4	RLTPR	CARMIL2					-0.468975		0.156552
Q5F3M0	MED24						-0.468724		0.156784
F1NQH8	DLST	DLST					-0.468539		0.122423
E1BT98	TMEM259	TMEM259					-0.46849		0.289667
E1BV83	NUP205	NUP205					-0.468178		0.122706
A0A1D5PFA7	CTSZ	CTSZ					-0.467944		0.178499
E1BZC7	E1BZC7	MRPL40					-0.467768		0.119812
Q5ZKJ6	CD200	CD200					-0.467739		0.32273
R4GLP0	COX7C	COX7C					-0.46766		0.290625
E1BYZ5	LRRC8D	LRRC8D					-0.467549		0.189901
F1NH26	F1NH26	XPNPEP3					-0.467078		0.16352
Q9YGV8	TBPL1	TBPL1					-0.466084		0.332122
E1BRE2	SIRT5	SIRT5					-0.465975		0.292578
A0M8U1	ST7	ST7					-0.465943		0.32473
A0A1D5PF49	A0A1D5PF49	AC023509.3;ATF7					-0.465355		0.289907
A0A1D5P3D9	A0A1D5P3D9	FAM107B					-0.465336		0.121748
A0A1L1RLD4	FH	FH;FH					-0.46511		0.290184
F1NY69	NPRL2	NPRL2					-0.465045		0.325732
A0A1D5P8J4	A0A1D5P8J4	ZNF316		+			-0.465027		0.160244
Q5ZMF6	TRAP1	TRAP1					-0.465016		0.102702
F1NLM6	PPP2R5E	PPP2R5E					-0.463975		0.193439
F1P5G9	MED16	MED16					-0.46361		0.166882
R4GK77	MRPL54	MRPL54					-0.463547		0.263074
Q5ZKA2	IARS2						-0.463462		0.126448
Q5ZLM8	FAM133						-0.463359		0.167128
E1BY06	E1BY06	BROX					-0.463128		0.292439
A0A1D5PP82	A0A1D5PP82	TRIM28					-0.46296		0.167518
F1NWK5	RECQL5	RECQL5					-0.462795		0.194618
Q5ZJM0	NET1	NET1					-0.462609		0.264151
E1BQX4	SCAMP4	SCAMP4					-0.462281		0.293405
E1C6D4	E1C6D4	POLR3K					-0.461704		0.294065
F1NM13	ANKMY2	ANKMY2					-0.461425		0.124913
A0A1L1S044	LOC420368						-0.461271		0.337047
F6UZR6	LBR	LBR					-0.460957		0.128472
A0A1D5PW64	ZDHHC13	ZDHHC13					-0.460869		0.330422
E1C3Q8	BLZF1	BLZF1					-0.460515		0.337825
A0A1D5P6R9	RRS1	RRS1					-0.460427		0.128903
A0A1D5P8I7	IDH2	IDH2					-0.460377		0.106186
Q5ZJ25	VPS51	VPS51					-0.459504		0.197933
E1BU45	MRPL41	MRPL41			+		-0.458449		0.187751
F1P2B0	SRGN	SRGN					-0.458156		0.34026
A0A1D5PG13	SEC61G	SEC61G					-0.457526		0.167441
A0A1D5PRM3	MRPL9	MRPL9					-0.457133		0.200347
F6UZB4	POFUT2	POFUT2					-0.456961		0.334851
F1NAE5	CNTNAP1	CNTNAP1					-0.45672		0.335125
E1BXG2	EXD2	EXD2					-0.45639		0.300189
P07228	ITGB1						-0.456141		0.132433
E1BQ54	SPRTN	SPRTN					-0.455828		0.300842
F1NGW1	ATR	ATR					-0.455822		0.300848
A5HNF6	MYD88	MYD88					-0.455477		0.132987
Q5ZL20	MRPS11	MRPS11					-0.455272		0.190925
Q5ZK34	CCDC12	CCDC12					-0.454679		0.133654
F1NW06	CD81	CD81					-0.454649		0.170266
F1NXF1	VWA8	VWA8					-0.45433		0.133947
P08285	P08285	HIST1H1D;HIST1H1A;HIST1H1T;HIST1H1B;HIST1H1E;HIST1H1C					-0.454095		0.203471
P08288	P08288						-0.453218		0.134882
Q5ZKH4	NDEL1	NDEL1					-0.45299		0.34563
E1BW44	KIF14	KIF14		+	+	+	-0.452297		0.346354
E1BT07	CBY1	CBY1		+	+	+	-0.452287		0.346365
A0A1D5NU68	NEIL1	NEIL1					-0.452269		0.193961
F1NHT8	MRPL17	MRPL17					-0.451828		0.205825
E1BS37	HSD17B11	HSD17B11;HSD17B13					-0.451797		0.132978
F1NXW2	F1NXW2	TRMT12					-0.451425		0.347268
F1NWX1	ALG2	ALG2					-0.45136		0.173537
Q5ZLL6	MSMO1						-0.451207		0.195043
A0A1D5PGL5	A0A1D5PGL5	DOCK7					-0.450701		0.207004
Q5ZKJ0	CLPTM1L						-0.450542		0.278293
F1NJF1	TTI2	TTI2					-0.450357		0.307243
A0A1D5P930	IDI1	IDI1;IDI2					-0.449577		0.279445
F1NXC0	SLC25A30	SLC25A30					-0.449317		0.343623
A0A1D5PTS3	IER3IP1	AC012254.2;IER3IP1					-0.449236		0.197063
Q5ZI78	TNFAIP8	TNFAIP8					-0.448969		0.344025
F1NLJ7	MAN2C1	MAN2C1					-0.448141		0.309861
F1NDK1	VRK1	VRK1					-0.447716		0.139589
Q5ZJL1	GALNT1	GALNT1					-0.447465		0.183225
A0A1L1RQ30	ATP5C1	ATP5F1C		+	+	+	-0.447388		0.116441
A0A1D5PD08	PNPO	PNPO;PNPO					-0.447381		0.183313
F1NU68	MGEA5	MGEA5					-0.447309		0.199053
F1NU04	SLC44A1	SLC44A1					-0.447007		0.351916
E1C6F8	NBR1	NBR1					-0.446977		0.346337
F1NVA9	MRPL38	MRPL38					-0.446824		0.211093
P86346	CDCA8						-0.446769		0.315454
Q5ZJQ7	SSU72	SSU72P8;SSU72P3;SSU72P4;SSU72P2;SSU72P5;SSU72P7					-0.445795		0.200626
F1NIT2	PHC1	PHC1					-0.445743		0.353255
A0A1D5PZ83	DNAJC19	DNAJC19					-0.445581		0.185206
F1NEN7	COQ4	COQ4					-0.445399		0.317129
F1NAY8	MVD	MVD					-0.445366		0.141637
F1NTR0	MLYCD	AC009119.2;MLYCD					-0.445251		0.317311
F1P3M3	IFT122	IFT122					-0.445224		0.353805
A0A1D5NV81	IMPAD1	IMPAD1					-0.444747		0.213307
A0A1L1RPC8	GLMP	GLMP					-0.444693		0.317995
A0A1D5PEK1	AP5Z1	AP5Z1					-0.444549		0.349169
Q5ZIA0	METTL16	METTL16					-0.444377		0.213704
A0A1L1RLL4	PRKAR1B	PRKAR1B					-0.44417		0.354923
A0A1D5PHR5	MARS	MARS;MARS					-0.443654		0.18725
Q5ZMI9	VPS4B	VPS4B					-0.443518		0.143264
R4GJW5	WEE1	WEE1					-0.443205		0.319825
F1NE09	CYFIP2	CYFIP2					-0.443109		0.143625
F1NJF0	F1NJF0	C1QBP				+	-0.44252		0.120479
A0A1L1RXN8	LOC429115						-0.442389		0.351699
E1C8Q6	DNMBP	DNMBP					-0.442304		0.288237
F1P1E8	DOCK10	DOCK10					-0.442193		0.204406
A0A1D5PP61	CCDC90B	CCDC90B					-0.441948		0.141639
A0A1D5PZG8	UTP23	UTP23					-0.441904		0.317311
A0A1D5PNE9	AKAP9	AKAP9	+	+	+	+	-0.44148		0.142061
Q5F3N4	ADAM10	ADAM10					-0.441377		0.189685
A0A1D5PKY6	MED12	MED12;MED12					-0.440971		0.322586
A0A1D5NWV4	SETD2	SETD2					-0.440855		0.184302
A0A1D5PKK3	MRPL53	MRPL53					-0.440839		0.322749
A0A1D5PEL2	RSL24D1	RSL24D1					-0.440826		0.322764
F1P1U3	CPT2	CPT2					-0.440725		0.205961
A0A1D5PTX1	A0A1D5PTX1	GRSF1					-0.440609		0.190512
A0A1L1RQ33	A0A1L1RQ33	AL132780.3;HAUS4	+	+	+	+	-0.440432		0.323254
A0A1D5P8E6	A0A1D5P8E6	NFX1					-0.439874		0.291216
E1BV07	INTS6	INTS6					-0.43852		0.3214
F1NYK1	PPT1	PPT1					-0.438294		0.19302
F1P120	UBE2E1	UBE2E1					-0.437595		0.193782
E1C306	NDUFAF5	NDUFAF5					-0.437557		0.326833
E1C3A1	KIF5B	KIF5B					-0.437402		0.14875
Q8AWC7	FUT11						-0.437246		0.322949
A0A1D5PP48	HEXA	AC009690.1;HEXA					-0.436572		0.328065
F1N9A6	RNF20	RNF20					-0.436514		0.149559
F1NB33	F1NB33	MED12L					-0.436282		0.358917
A0A1L1RSC8	MRPS18A	MRPS18A					-0.434555		0.297808
A0A1D5PMZ4	PTP4A3	PTP4A3					-0.434167		0.365651
Q5ZHT5	RCJMB04_33h2	MRPL43					-0.433758		0.225302
A0A1D5PUY9	SBF2	SBF2					-0.433098		0.362716
Q5ZLZ6	SLC16A1	SLC16A1					-0.432938		0.152855
A0A1D5P0Z0	PFKP	PFKP		+	+	+	-0.432408		0.129217
P21642	PCK2						-0.43173		0.151076
A0A1D5PA60	MARS	MARS;MARS					-0.43167		0.154036
P02272	H2AFV	H2AFV					-0.431535		0.129994
A0A1L1RWC9	RAD51C	RAD51C					-0.431376		0.334615
A0A1D5PDR2	A0A1D5PDR2	TRIM28					-0.431082		0.216392
A0A1L1RLN6	MYL6	MYL6			+		-0.43064		0.130794
P14105	MYH9			+	+	+	-0.430185		0.131203
R4GLS1	CISD2	CISD2					-0.430152		0.15546
E1C657	MLLT10	MLLT10					-0.42979		0.303797
A0A1D5NWQ1	A0A1D5NWQ1	SLC25A34					-0.429324		0.332689
E1BY08	PEX1	PEX1					-0.429099		0.332968
Q76F79	rad9	RAD9A					-0.42691		0.37356
A0A1D5PPE1	A0A1D5PPE1	GMCL1					-0.426711		0.373778
E1C633	KIAA0319L	KIAA0319L					-0.426272		0.37426
F1NDT9	ACP2	ACP2					-0.426117		0.34133
Q5F3K4	WDR48	WDR48					-0.426015		0.206731
A0A1D5PNQ0	VPS54	VPS54					-0.425573		0.375029
E1C4I0	USP42	USP42					-0.425439		0.375176
A0A1D5P570	ACAD11	ACAD11		+	+	+	-0.425432		0.200991
Q8AV16	CD79B	CD79B					-0.425429		0.200995
K4LM98	SLAMF8						-0.425391		0.201038
F1NW14	NCF1	NCF1					-0.425364		0.342298
F1P2T2	POR	POR					-0.425299		0.157256
E1BTL3	RDH12	RDH11;RDH12					-0.42518		0.201273
E1BU10	E1BU10	AZI2					-0.424148		0.373532
E1BUI2	PPCDC	PPCDC					-0.424102		0.376649
A0A1D5PKH7	AARS2	AARS2					-0.424075		0.20896
A0A1D5PNH0	MECR	MECR					-0.423866		0.344231
Q5F4B3	TMLHE	TMLHE					-0.423325		0.340189
P84173	PHB	PHB					-0.423182		0.137612
A0A1D5NZ71	DNAJC13	DNAJC13;DNAJC13		+	+	+	-0.423161		0.377687
A0A1D5PTJ5	HUS1	HUS1B;HUS1					-0.423101		0.374809
F1NG39	MYO1C	MYO1C					-0.423044		0.159467
A0A1D5P2S9	A0A1D5P2S9						-0.422887		0.225552
E1C2G3	MIB1	MIB1	+	+	+	+	-0.422213		0.34637
A0A1D5PNM6	KIF13A	KIF13A					-0.421804		0.314014
F1NJT9	LPCAT2	LPCAT2					-0.421767		0.205114
A0A1L1S0A0	ETFA	ETFA		+	+		-0.421637		0.139058
F1NLA0	QRSL1	QRSL1					-0.421568		0.211868
F1NUY4	F1NUY4	GHDC					-0.42073		0.380378
Q5ZID9	RASGRP3	RASGRP3					-0.42055		0.377936
F1NLR7	CLK3	CLK3					-0.420283		0.378263
Q5F479	STK11IP						-0.419738		0.378934
A0A1D5NZ09	PNPT1	PNPT1					-0.419637		0.162854
E1BS75	E1BS75	CDT1					-0.419445		0.207759
E1C330	RB1CC1	RB1CC1					-0.419338		0.345233
Q5ZKG1	MRPL51	MRPL51					-0.419263		0.317311
E1C589	FAM168A	FAM168A					-0.418604		0.208723
E1BQV7	SLK	SLK					-0.418429		0.142097
Q5ZKU8	PAK1IP1						-0.417966		0.164534
F1P463	CNDP2	CNDP2					-0.417931		0.142574
F1P445	ASXL1	ASXL1					-0.417799		0.383638
F1P409	FGD3	FGD3					-0.4175		0.216646
E1C5B0	E1C5B0	C2CD3	+	+	+	+	-0.417235		0.384267
F1NJ89	GALC	GALC					-0.416657		0.384913
F1NG44	CISD1	CISD1					-0.415724		0.16681
Q5ZKN2	PGRMC1	PGRMC1					-0.415679		0.233833
R4GJS2	R4GJS2	DTX1					-0.415571		0.384081
A0A1D5PWB6	LAS1L	LAS1L					-0.414808		0.213112
A0A1D5P167	GGH	GGH					-0.414761		0.385087
A0A1L1RZM9	CYB5R3	CYB5R3					-0.414694		0.170529
A0A1D5PJH0	LOC107056450	ERG28					-0.414623		0.213328
A0A1L1RK03	MRPS27	MRPS27					-0.414472		0.168091
F1NER5	CHID1	CHID1					-0.4141		0.351932
A0A1D5P953	FKBP5	FKBP5					-0.413409		0.248772
E1C832	SMCHD1	SMCHD1					-0.412317		0.250078
F1NG21	RNMTL1	MRM3					-0.41213		0.250302
A0A1D5PVF8	ACP5	ACP5					-0.41205		0.326794
E1C0Q5	ACAT1	ACAT1					-0.411315		0.14902
F1NMQ4	TRMT10C	TRMT10C			+		-0.411192		0.239097
Q92076	POLG						-0.411045		0.355877
Q90625	ZBTB17						-0.410357		0.329047
F1P5H9	TMEM120A	TMEM120B					-0.409952		0.329587
A0A1D5PSE5	ACLY	ACLY		+	+		-0.409844		0.150483
F1NPL1	ZNF830	ZNF830					-0.409366		0.173391
Q5ZKT0	CYBA	CYBA					-0.409219		0.330567
A0A1D5PSP0	SLC25A22	SLC25A22					-0.408968		0.241735
A0A1D5PJ57	TSNARE1	TSNARE1					-0.408962		0.254121
F1NP84	POMP	POMP					-0.408958		0.220007
A0A1L1RWF8	FASTKD5	FASTKD5					-0.408535		0.331481
Q5ZLV4	NSUN2						-0.408004		0.17738
A0A1D5PQ33	TAOK3	TAOK3					-0.407938		0.242965
A0A1D5PXK1	MRPL30	AC092587.1;AC079447.1;MRPL30					-0.407714		0.243233
A0A1D5PF79	PDK3	PDK3					-0.407602		0.221628
E1C229	RARS2	RARS2					-0.40731		0.243716
A0A1L1RUX7	LYPLA1	LYPLA1					-0.407043		0.175843
A0A1D5PCL6	RBL2	RBL2					-0.406669		0.396172
A0A1L1RKG5	FANCL	FANCL					-0.406586		0.396266
Q5F3Y0	LSP1	LSP1					-0.406096		0.154261
A0A1D5P456	TCIRG1	TCIRG1					-0.40601		0.362439
A0A1D5PPJ3	IPO8	IPO8					-0.405754		0.230877
F1NMF5	F1NMF5	KIAA2013					-0.405595		0.396579
Q5ZJD3	LSG1						-0.405301		0.1777
F1NEQ3	DDX18	DDX18;DDX18					-0.404811		0.180721
A0A1D5PLS2	CS	CS					-0.40431		0.156085
R4GKP5	R4GKP5	BORCS6					-0.404183		0.370257
F1NXA0	Gga.1078	TTI1					-0.403979		0.337622
A0A1D5P7X0	CTNNA1	CTNNA1					-0.403767		0.226259
A0A1D5PBE0	DALRD3	DALRD3					-0.403565		0.365653
E1C9E7	UBE2G2	UBE2G2					-0.403545		0.365679
A0A1D5PAJ1	MTCH2	MTCH2					-0.402956		0.248973
F1NQA6	DDX52	DDX52					-0.401696		0.228787
E1C6G9	NCKAP1	NCKAP1					-0.401448		0.373967
Q5ZI69	MRPL37						-0.401386		0.250888
A0A1D5PCA0	A0A1D5PCA0	AC068896.1;EEF1AKMT2					-0.401363		0.374084
O93327	H2AFY	H2AFY					-0.400252		0.252278
Q5ZLC1	MRPL50						-0.399663		0.231291
F1NLC7	TXNDC12	TXNDC12					-0.39947		0.184018
Q5ZJU8	TNFAIP8L1						-0.399254		0.371363
E1C494	NIP7	NIP7					-0.398809		0.266631
A0A1D5PQK0	SENP6	SENP6					-0.398112		0.406112
E1BTZ4	E1BTZ4	TMEM214					-0.397327		0.268492
E1BQB4	LCA5	LCA5					-0.3972		0.407029
A0A1D5P283	A0A1D5P283	TOR2A					-0.396791		0.347457
F1NAA5	PGM2L1	PGM2L1					-0.396482		0.235244
F1NSY0	RIOK3	RIOK3					-0.396411		0.242662
F1N9P5	ABCD4	ABCD4					-0.396103		0.235718
F6QGI8	FBP1	FBP1					-0.395862		0.243366
Q5ZHL5	NFU1	NFU1					-0.395842		0.188032
F1NTK9	DDX54	DDX54					-0.394904		0.258902
E1C456	E1C456	AP001781.2;ALG9					-0.394613		0.383342
F1NZB4	NUP210	NUP210					-0.394333		0.166583
A0A1D5PER3	A0A1D5PER3	CBX6					-0.394156		0.410556
F1NPL0	BAG1	BAG1					-0.393936		0.260113
A0A1D5P0X1	TBC1D7	TBC1D7					-0.393319		0.41229
A0A1D5PQA6	A0A1D5PQA6	NOP9					-0.393132		0.261123
A0A1D5P365	NBAS	NBAS					-0.392946		0.191283
F1NWY7	MRPL42	MRPL42					-0.392851		0.261476
Q5ZII6	TMEM167A	TMEM167A					-0.39274		0.385935
A0A1D5PB71	Gga.54563	ANAPC4					-0.392319		0.353667
F1NGB8	EXTL3	EXTL3					-0.392287		0.413627
C7G537	COTL1	COTL1					-0.391958		0.262602
Q76KB1	HS2ST1	AC093155.3;HS2ST1					-0.391746		0.354467
A0A1L1RXX7	MGME1	MGME1					-0.391582		0.248916
F1NLF9	CDKN2C	CDKN2C					-0.391551		0.195099
E1C218	E1C218	DOCK7					-0.391351		0.249218
E1BXF8	MTRF1	MTRF1					-0.391279		0.355121
A0A1D5PMT3	ADPRM	ADPRM					-0.391213		0.413983
A0A1D5P4Z5	PEF1	PEF1					-0.3911		0.263687
F1P3C0	RFC3	RFC3					-0.390469		0.196307
A0A1D5PDA2	CUL2	CUL2					-0.390292		0.277447
A0A1D5PXX0	SASH3	SASH3					-0.389717		0.197151
A0A1D5P9N8	OSBPL1A	OSBPL1A					-0.389697		0.384215
F1NC48	C26H6ORF125	UQCC2					-0.389397		0.251783
E1C347	GNAO1	GNAO1					-0.389277		0.19546
Q5ZM33	HP1BP3						-0.388678		0.172765
A0A1L1RMY8	M6PR	M6PR					-0.388662		0.245168
A0A1L1RU00	A0A1L1RU00	PRPF4B					-0.388514		0.196337
E1C279	NSDHL	NSDHL					-0.388258		0.198796
A0A1D5P039	TBC1D5	TBC1D5					-0.387566		0.254203
F1NJH4	BRAP	BRAP					-0.387261		0.387534
A0A1D5PXQ1	NUP153	NUP153					-0.386781		0.174876
F1NVX7	TM9SF4	TM9SF4					-0.386675		0.20059
Q5ZIK4	YPEL5	YPEL5					-0.386381		0.42133
A0A1D5P277	CLCN3	CLCN3;CLCN3					-0.38585		0.248806
A0A1D5NVC3	CAPN7	CAPN7					-0.385813		0.39562
F1NMM5	ABHD12B	ABHD12B					-0.385678		0.283429
A0A1L1RJW7	GSTK1	GSTK1					-0.385454		0.283722
A0A1L1S0P7	ATG101	ATG101					-0.385339		0.396288
A0A1D5PSF4	ACOT4	ACOT6;ACOT2;ACOT1;ACOT4					-0.385035		0.390583
R4GM79	TOP1	TOP1					-0.384369		0.177588
A0A1D5PBF8	CEP112	CEP112	+	+	+		-0.384139		0.397982
A0A1D5NYJ2	LONP1	LONP1		+			-0.383606		0.178453
A0A1D5PJN3	MGRN1	MGRN1					-0.383574		0.42502
F1NY85	MRPL2	MRPL2					-0.383543		0.392634
A0A1D5PCD1	FLOT2	FLOT2					-0.383397		0.273562
A0A1D5NT61	GLUD1	GLUD2;GLUD1					-0.38313		0.178993
Q5F3X1	PRKCA	PRKCA					-0.382544		0.400241
Q90617-3	LAMP2	LAMP2					-0.382087		0.26154
F1P571	IFNGR1	IFNGR1					-0.381073		0.396045
A0A1D5PTL4	TRIM3	TRIM3					-0.380947		0.255241
Q5ZKK1	MAPRE2						-0.380595		0.290121
A0A1L1RQ38	POLB	POLB					-0.379725		0.206647
A0A1D5P9L6	DNAJC5	DNAJC5					-0.379512		0.278636
A0A1D5PKY9	2006-09-01	2006-09-01					-0.378743		0.184037
E1C6E5	TSPAN3	TSPAN3					-0.378646		0.373085
A0A1D5NYY3	TTC13	TTC13					-0.378325		0.431972
A0A1D5PXK9	ASPM	ASPM			+	+	-0.378131		0.429422
A0A1D5PN07	ARHGAP1	ARHGAP1					-0.378023		0.210612
Q5ZL18	PM20D1						-0.377814		0.267363
P21265	ADSL						-0.377543		0.433012
F1NND9	ICT1	MRPL58					-0.377113		0.209786
A0A1D5NVT8	ELP2	ELP2					-0.377098		0.294786
A0A1L1RN77	ATP5B	ATP5F1B				+	-0.377011		0.408135
E1C5V0	SMYD2						-0.377004		0.408146
E1BTC3	PTK2B	PTK2B					-0.376772		0.431045
A0A1D5PX13	MRPL16	MRPL16					-0.376613		0.261025
E1BSZ5	E1BSZ5	KATNAL1					-0.376265		0.431651
E1BQ99	HARBI1	HARBI1					-0.375543		0.377581
A0A1D5PK01	COQ9	COQ9					-0.374653		0.285073
A0A1D5P1Y8	A0A1D5P1Y8	CLEC2D;CD69;CLEC2A;CLEC2B					-0.373853		0.434542
A0A1D5PEA5	LOC418339						-0.373691		0.412917
E1BQ58	MRRF	MRRF					-0.373117		0.287129
A0A1D5P147	BCKDHA	BCKDHA;AC011462.1					-0.373011		0.265901
E1BUZ7	ATPAF2	ATPAF2					-0.372806		0.274301
E1BZ79	MVK	MVK					-0.372794		0.216842
Q90828	DYNC1LI1	DYNC1LI1	+	+	+	+	-0.372632		0.217037
F1NQP4	CBFB	CBFB;CBFB					-0.372548		0.287893
A0A1D6UPU5	CYBB	CYBB					-0.372244		0.436477
F1NGM2	ADCK3	COQ8A					-0.371822		0.288869
F1NGJ4	PCNT	PCNT	+	+	+	+	-0.371538		0.409376
F1P1Q3	RMND5A	RMND5A					-0.371117		0.441623
A0A1D5PDP5	LOC423110	TBC1D26;TBC1D3I;TBC1D28;TBC1D3B;TBC1D3G;TBC1D3H;TBC1D3D;TBC1D3F;TBC1D3K;TBC1D3L;TBC1D3C;TBC1D3E;TBC1D3					-0.370602		0.410699
Q789A6	MYH10	MYH10			+	+	-0.370563		0.193718
E1BRH0	CDKAL1	CDKAL1					-0.369564		0.270625
A0A1D5PKB0	A0A1D5PKB0	SESN2					-0.369335		0.386678
F1NP12	DFNA5	GSDME					-0.368881		0.387349
A0A1D5PY21	FUNDC2	FUNDC2					-0.368631		0.280177
F1NPS5	CHMP1A	CHMP1A					-0.368537		0.293317
H9L201	H9L201	PNKD			+	+	-0.36828		0.420782
A0A1D5PH72	GFPT2	GFPT2					-0.368167		0.220798
R4GHN7	ZFYVE26	ZFYVE26					-0.368119		0.280904
A0A1D5PPH5	FARP2	FARP2					-0.367608		0.442081
F1NG59	PDPR	PDPR					-0.367203		0.308256
A0A1D5NUX8	A0A1D5NUX8	AC139530.2;SLC25A10			+		-0.367066		0.222181
Q5ZL55	CHMP6	CHMP6					-0.366984		0.295437
F1NJS0	TWISTNB	TWISTNB					-0.366751		0.274521
Q5ZJ60	HIBCH						-0.366747		0.222584
E1C144	CCM2	CCM2					-0.36657		0.274774
A0A1L1RWN0	AIFM1	AIFM1				+	-0.366554		0.224449
Q5F477	LDAH						-0.366406		0.391017
F1NEM0	VGLL4	VGLL4					-0.366269		0.448184
F1NBB7	AMFR	AMFR					-0.366053		0.417165
F1P3B2	BRCA2	BRCA2					-0.366046		0.417175
A0A1D5PZ24	FTO	FTO					-0.365898		0.42427
A0A1D5PFZ5	TAX1BP1	TAX1BP1					-0.365852		0.39184
A0A1D5NZD7	DLG5	DLG5					-0.365138		0.449723
F1NRK3	RPP38	RPP38					-0.365084		0.311192
E1BYU3	GALNT11	GALNT11					-0.364604		0.445733
E1C2E5	NUDT12	NUDT12					-0.364561		0.393764
F1NHX3	F1NHX3	LEMD3					-0.364296		0.28637
F1NWW1	TOR1B	TOR1B					-0.36403		0.427019
Q5F356	PIP4K2A				+	+	-0.363405		0.313533
E1C2E9	MRPS23	MRPS23					-0.363376		0.313574
A0A1D5PIN2	ZNRF2	ZNRF2					-0.36329		0.421122
F1NZZ4	SLAIN2	SLAIN2	+				-0.363091		0.395962
F1NB38	ECHDC1						-0.36287		0.31428
E1BRK4	E1BRK4	ALG1L;ALG1L2;ALG1					-0.362473		0.396887
F1NS45	CDK19	CDK19					-0.362325		0.429537
Q5ZHM5	RER1	RER1					-0.362245		0.301964
E1BSH4	C1GALT1C1	C1GALT1C1L;C1GALT1C1					-0.361777		0.397932
A0A1D5PN11	A0A1D5PN11	TELO2;TELO2					-0.36096		0.282665
A0A1D5PAU7	LOC107056878	ABHD14A-ACY1;ACY1					-0.360712		0.317311
A0A1D5PKF4	RNF14	RNF14					-0.360209		0.456462
F1NJ08	VIM	VIM;VIM					-0.359945		0.206838
F1NVI5	SURF2	SURF2					-0.359121		0.30632
E1BWG6	RCOR1	RCOR1					-0.359112		0.306333
Q5ZL97	ELMO1	ELMO1					-0.358864		0.232682
E1C7S2	HSDL2	HSDL2					-0.358788		0.232781
A0A1D5P5V6	UBTD2	UBTD2					-0.358087		0.428631
E1BZJ9	SCLY	SCLY					-0.358018		0.233786
A0A1L1RNJ7	ARL6IP1						-0.357943		0.428839
F1NKL4	DYNC1H1	DYNC1H1	+	+	+	+	-0.357595		0.209827
F1N986	CA5	CA5A;CA5B					-0.357545		0.460129
A0A1D5PX38	WDR55	WDR55					-0.357231		0.437109
A0A1D5PS57	CLCN7	CLCN7					-0.357154		0.460667
A0A1D5P0F7	NCLN	NCLN					-0.356977		0.235147
Q5F433	ARL6IP5	ARL6IP5					-0.356843		0.297229
Q9PTJ6	NFI1	CTDSPL					-0.356435		0.455751
A0A1D5NVG7	A0A1D5NVG7						-0.356433		0.431034
A0A1D5PUJ5	LOC107049045	ANAPC15					-0.355903		0.406814
E1BWX8	SEC14L1	SEC14L1					-0.355507		0.456898
E1BZ94	CCDC28A	CCDC28A					-0.355301		0.457153
Q5ZMU0	MRPS7	MRPS7					-0.35488		0.237908
A0A1D5PKH3	A0A1D5PKH3	GRSF1					-0.354862		0.325618
F1NLL5	MLLT1	MLLT1					-0.354833		0.433366
F1NZ07	ZFYVE21	ZFYVE21					-0.354693		0.43357
E1BRA6	DNAJC10	DNAJC10					-0.353961		0.239124
A0A1L1RN35	SFXN2	SFXN2					-0.353553		0.327497
E1C6N5	DLAT	DLAT					-0.353221		0.215473
F1NUT2	BMP7	BMP7					-0.353008		0.459992
A0A1D5PJL7	PM5	NOMO2;NOMO1;NOMO3					-0.352302		0.242531
E1C0W9	ABCB7	ABCB7					-0.351737		0.330114
E1C934	CCBL2	KYAT3					-0.351566		0.305083
A0A1D5P526	A0A1D5P526	PURB					-0.351367		0.317311
E1BTX8	E1BTX8	CAD					-0.351253		0.218049
E1BVK8	E1BVK8	ACOT8		+	+	+	-0.351249		0.242742
F1NZH6	PECR	PECR					-0.350943		0.30602
A0A1D5P295	A0A1D5P295	FBXO38					-0.3506		0.439572
F1P4G7	CINP	CINP					-0.350522		0.469871
Q5ZIR7	FABP5	FABP5					-0.350494		0.244897
F1NVZ3	MRPL23	AC004556.1;MRPL23					-0.350355		0.332114
Q5ZLJ4	TMEM70						-0.350294		0.29809
P0C1H5	H2B-VII	HIST1H2BA					-0.350243		0.298165
A0A1L1RR38	VDAC3	VDAC3;VDAC3					-0.35009		0.219581
F1P354	PLCL2	PLCL2					-0.349147		0.449283
A0A1L1RM61	A0A1L1RM61	TRAF3IP3		+	+	+	-0.34877		0.334418
F6UK13	MRPL28	MRPL28					-0.348659		0.321209
Q5ZI82	P2RY8	P2RY8					-0.348623		0.465449
Q5ZM62	ABCF2	ABCF2;ABCF2					-0.348242		0.222032
A0A1L1RX41	A0A1L1RX41	C12orf43					-0.348046		0.450955
E1BZV6	KBTBD8	KBTBD8					-0.347941		0.473481
F1NSQ4	RHOT1	RHOT1					-0.347816		0.301752
A0A1D5NX47	ATL2	ATL2					-0.347609		0.247658
F1NS60	MMS19	MMS19					-0.347496		0.247812
E1BT15	E1BT15	N4BP2L1					-0.347384		0.466998
E1BV65	DESI1	DESI1					-0.347257		0.420099
E1BWX3	MCU	MCU					-0.346979		0.420531
F1NDA4	RASAL1	RASAL1					-0.346277		0.475816
A0A1D5PS99	TNFRSF21	TNFRSF21					-0.346185		0.4685
F1NVE2	F1NVE2	TIMM22					-0.345908		0.44651
E1BWH5	RIOK1	RIOK1					-0.345903		0.338613
A0A1D5PZS9	A0A1D5PZS9	GTPBP3					-0.345714		0.422496
A0A1D5P330	A0A1D5P330	HARS;HARS2					-0.345641		0.454621
A0A1D5PKQ2	A0A1D5PKQ2						-0.345573		0.469267
A0A1L1RNT5	NDUFS2	NDUFS2					-0.345462		0.25059
A0A1D5NUX5	PIK3C3	PIK3C3;PIK3C3					-0.345084		0.314917
F1NHW5	UQCRH	UQCRHL;UQCRH					-0.34504		0.477556
A0A1D5PT14	SMPD4	SMPD4					-0.344776		0.34027
A0A1D5NU94	A0A1D5NU94	FAHD2A;FAHD2B;FAHD2A;FAHD2B					-0.344763		0.455964
Q5ZJZ5	BDH1					+	-0.344697		0.252589
E1C699	NDUFV3	NDUFV3;NDUFV3					-0.343887		0.341582
Q5ZMG8	RHOG						-0.3437		0.328428
H9KYU2	MRPS21	MRPS21					-0.343526		0.317311
F6U492	ZBTB33	ZBTB33					-0.3434		0.471997
E1C786	ISCA2	ISCA2					-0.343099		0.458514
Q5ZMQ3	SEC11A	SEC11A					-0.3429		0.318276
E1C522	NSUN4	NSUN4					-0.342365		0.48133
Q5ZM55	FEM1B						-0.341953		0.47382
A0A1D5P973	SAR1B	SAR1B					-0.341546		0.25684
F1NLE3	CRLF3	CRLF3					-0.341165		0.257357
F1NPQ2	MINPP1						-0.341095		0.32107
E1BSI4	CHMP5	CHMP5					-0.340859		0.321438
A0A1D5PPU9	CAT	CAT					-0.340532		0.346561
E1BUU9	ALG5	ALG5					-0.340506		0.312729
Q5ZJM3	NGLY1						-0.340446		0.32208
E1C266	E1C266	YARS2					-0.340157		0.463044
A0A1D5P539	NUP188	AL672142.1;NUP188					-0.339952		0.333954
A0A1L1RY78	TRNT1	TRNT1					-0.339944		0.25902
A0A1D5P190	A0A1D5P190	FSD1					-0.339922		0.431567
A0A1D5P9D0	MOB1A	MOB1A					-0.339173		0.259316
A0A1D5PD32	DDX17	DDX17					-0.339121		0.234416
A0A1D5P2Z2	ZDHHC18	ZDHHC18					-0.338975		0.477584
F1NJ85	SNRNP35	SNRNP35					-0.338961		0.433082
A0A1D5PUT7	A0A1D5PUT7	KIAA1468					-0.338645		0.465382
A0A1D5PC62	CAP2	CAP2					-0.338449		0.478251
A0A1D5PDN2	A0A1D5PDN2	ECSIT					-0.338447		0.465688
P02263	P02263	H2AFJ					-0.338229		0.235654
E1BS82	MRPS34	MRPS34					-0.338177		0.325622
A0A1D5NXG4	STX2	STX2					-0.338121		0.32571
A0A1L1RNW7	PCMT1L						-0.337943		0.458429
F1N9K2	MRPS30	MRPS30					-0.337506		0.317311
E1BQH9	UGGT2	UGGT2					-0.33745		0.337676
A0A1L1RK36	CTSC	CTSC					-0.337355		0.261877
A0A1D5PBZ7	MAN1B1	MAN1B1					-0.33731		0.459383
F1P125	F1P125	RANBP9					-0.336905		0.436336
A0A1D5PCW5	TSC2	TSC2					-0.336671		0.318593
A0A1D5PVM3	UBP1	UBP1					-0.336457		0.468774
A0A1D5P5X1	RCN2	RCN2;RCN2			+		-0.336167		0.23853
F1NFJ5	PDE3B	PDE3B					-0.33603		0.481322
R4GFM3	ERN1	ERN2					-0.335676		0.46999
A0A1D5PRS6	DAP3	DAP3					-0.335571		0.264407
F1NDK8	GALNT2	GALNT2					-0.335504		0.470258
Q5ZJG8	HSDL1						-0.335445		0.462203
E1C7D6	E1C7D6	MRPL1					-0.335379		0.340776
F1P4F4	SSR1	SSR1					-0.334941		0.240252
A0A1D5PZW3	A0A1D5PZW3	YTHDC2					-0.334888		0.439541
F1NGP3	IFT74	IFT74		+	+	+	-0.334749		0.321558
A0A1D5NXH1	ENDOUL						-0.334348		0.463866
A0A1D5PXR8	ERLIN1	ERLIN1					-0.33431		0.472118
F1NKR7	STARD4	STARD4					-0.334069		0.46429
A0A1L1RKK7	Gga.8044	PRDX3			+	+	-0.333967		0.241626
A0A1L1S0K3	FARSA	FARSA					-0.333847		0.241797
A0A1D5PUM1	A0A1D5PUM1	MYBBP1A					-0.333672		0.26768
Q5ZJX4	RBM38	RBM38					-0.333463		0.333063
E1BZ23	ATXN1	ATXN1					-0.333025		0.494635
A0A1D5NZE5	PPP1R9B	;					-0.332613		0.495226
A0A1D5P5Q3	KIAA0391	KIAA0391;AL121594.1					-0.332257		0.32543
A0A1D5PH70	IFT80	AC079594.2;IFT80					-0.33209		0.325691
E1BYM1	RNMT	RNMT					-0.331929		0.270121
H9L3K0	TPM3	TPM3;TPM3					-0.331815		0.346156
Q5ZJL9	SAMHD1						-0.331358		0.27045
P67966	CSRP1	CSRP1					-0.330866		0.36116
E1BR00	ADSL	ADSL					-0.330777		0.246167
E1BWM5	FUNDC1	FUNDC1					-0.330677		0.498011
E1BTT4	Gga.6352	HADHB		+	+	+	-0.330241		0.246937
A0A1D6UPU6	RPN2	RPN2			+		-0.329783		0.247594
F1NB05	PEX14	PEX14					-0.32926		0.363623
F1NUR7	DNAJC1	DNAJC1					-0.328796		0.480766
E1BY42	IGHMBP2	IGHMBP2					-0.328568		0.501052
A0A1L1RT38	MRPS18C	MRPS18C					-0.328181		0.481736
F1P4M9	SPG20	SPART					-0.328102		0.331953
P84172	TUFM						-0.328001		0.250166
E1C224	VPS13C	VPS13C					-0.327949		0.352051
E1BR08	H2AFY2	H2AFY2					-0.327132		0.474888
Q5F3X0	LCLAT1	LCLAT1					-0.327085		0.492772
A0A1D5NV39	RAB22A	RAB22A					-0.326718		0.503729
F1NWE5	F1NWE5	GALE					-0.326385		0.334671
A0A1D5P3W1	OFD1	OFD1	+	+	+	+	-0.326007		0.504759
F1NSS4	SCP2	SCP2					-0.325826		0.253332
A0A1D5PKC2	DTYMK	DTYMK					-0.325249		0.279379
A0A1D5PFE9	ZNF704	ZNF704					-0.32495		0.495527
A0A1D5PX09	OPA3	OPA3					-0.324925		0.336995
Q9I8D0	ATP6V0A1						-0.3247		0.337355
A0A1L1RS76	ETFDH	ETFDH;ETFDH					-0.324402		0.280634
E1C5Q1	DCBLD1	DCBLD1					-0.324306		0.49636
A0A1D5PB50	LASP1	LASP1					-0.324283		0.255594
A0A1L1RSG1	COX6A1	COX6A1					-0.324156		0.357898
F1NSC1	ATP5F1	ATP5PB			+		-0.323826		0.256267
A0A1D5NTX7	A0A1D5NTX7	SARS2;AC011455.2					-0.323725		0.348779
A0A1D5NYS8	KAT5	KAT5					-0.323631		0.497233
F1NZ04	BIN1	BIN1					-0.323256		0.349546
E1BU46	APLF	APLF					-0.322409		0.48218
F1NLG3	PTP4A2	PTP4A2					-0.322398		0.374263
R4GH54	COX20	COX20					-0.322231		0.510253
E1BYU6	VTI1A	VTI1A					-0.322064		0.491439
A0A1D5PN29	A0A1D5PN29	AP2S1					-0.321763		0.483181
A0A1L1RQI3	NUP54	NUP54					-0.320733		0.286107
A0A1L1RX07	COQ6	COQ6					-0.320632		0.377032
A0A1D5P3D1	PBX3	PBX3					-0.320248		0.463208
A0A1D5NW23	EFR3A	EFR3A					-0.320187		0.344609
E1C066	E1C066	TSC1					-0.320165		0.50173
F1NG46	TFAM	TFAM					-0.319988		0.287258
R4GH26	FKBP10	FKBP10					-0.319952		0.287311
E1C818	GAR1	GAR1					-0.319463		0.288029
F1P3B3	N4BP2L2	N4BP2L2					-0.31935		0.50279
A0A1D5PHD4	A0A1D5PHD4	UBXN7					-0.31935		0.288189
E1BQS8	CCDC77	CCDC77	+	+	+	+	-0.31927		0.464813
E1BWJ8	ABI1	ABI1					-0.319116		0.288542
Q5ZKI0	CAMK2D						-0.31892		0.379729
F1NPS8	F1NPS8	DNAAF5					-0.318781		0.487821
O42283	HSPE1	HSPE1					-0.318632		0.263999
H9L0L3	STARD3	STARD3					-0.318394		0.504036
F1P5I2	MITD1	MITD1					-0.318185		0.497646
A0A1D5P899	MRPL19	MRPL19					-0.317658		0.368052
F1NJB4	KDSR	KDSR					-0.317626		0.489625
E1C479	PLEKHA8	PLEKHA8					-0.317566		0.517081
E1C8Z7	STK38	STK38					-0.31722		0.468189
Q90WG1	SPINZ	SPIN2B;SPIN3;SPIN1;SPIN2A					-0.31716		0.359634
A0A1D5PKA4	LOC107050660	FDX2;AC011511.1					-0.316163		0.384097
Q5ZIJ2	MRPS6						-0.315703		0.371143
A0A1D5PRT4	LOC107050049	OS9					-0.314875		0.472068
F1NBR9	FBXO33	FBXO33					-0.314503		0.509123
A0A1D5PYA2	LOC107048990	ZNF217					-0.314189		0.387242
F1NZA2	TSPO	TSPO					-0.313867		0.354932
E1C4M6	USP14	USP14					-0.313835		0.271282
A0A1D5P5B2	IVD	IVD					-0.31353		0.474301
A0A1D5PXF3	INPP5B	INPP5B					-0.313372		0.297307
A0A1D5NYE8	CTNNB1	CTNNB1					-0.313305		0.52336
A0A1D5PFF7	BNIP2	BNIP2					-0.313153		0.474927
A0A1D6UPS7	EPHX2	EPHX2					-0.313093		0.510972
Q5ZM86	CCDC50						-0.313		0.375442
A0A1D5PIP2	LOC107049267	GLYATL3					-0.312881		0.497072
E1BTE9	AP3S2	AP3S2					-0.312528		0.524509
A0A1D5PG76	EDARADD	EDARADD					-0.312441		0.511829
E1C6R0	IFT81	IFT81					-0.312155		0.498217
Q5F3B9	SUCLA2	SUCLA2					-0.312143		0.299204
A0A1L1RKD0	KBTBD4	KBTBD4					-0.311287		0.513348
A0A1D5PQI6	AGO4	AGO4					-0.311069		0.499932
Q05502	HHEX						-0.31104		0.526713
A0A1D5PML7	R3HDM4	R3HDM4					-0.310878		0.478719
H9KZH2	NIT1	NIT1					-0.310768		0.514031
F1NK10	TAF4B	TAF4B					-0.310762		0.478914
F1P0W8	GPD1L	GPD1L					-0.310198		0.379929
Q5ZMV9	WDR24	WDR24					-0.310006		0.501613
F1NM03	BZW2	BZW2					-0.309982		0.277229
A0A1D5PBH1	ATAD2	ATAD2					-0.30923		0.373028
Q5QJC3	DCLRE1B						-0.309178		0.516128
A0A1L1RZP6	TXNL4A						-0.308126		0.374916
A0A1D5PZQ7	PSEN2	PSEN2					-0.307651		0.53175
E1C2K7	TBC1D9B	TBC1D9B					-0.307577		0.484251
A0A1D5P1S7	A0A1D5P1S7	FAM241A					-0.30644		0.516692
A0A1D5PIY2	2008-09-01						-0.305803		0.387037
A0A1D5PTB3	DHDH	DHDH					-0.305747		0.379007
F1N857	HSCB	HSCB					-0.305322		0.518524
A0A1D5NU72	SYNJ2BP	SYNJ2BP-COX16;SYNJ2BP					-0.304991		0.369759
F1NIP2	COQ7	COQ7					-0.304543		0.381088
E1BRN1	GEMIN6	GEMIN6					-0.304241		0.389581
P09653	P09653	TUBB6		+			-0.304042		0.286573
Q5ZL39	PPP1CC	PPP1CC					-0.304037		0.389914
F1NXZ7	FAHD1	FAHD1					-0.30396		0.511234
A0A1D5PRA5	LOC107055989	ANKRD46					-0.303804		0.490616
A0A1D5PSN6	A0A1D5PSN6	ARRB1					-0.303738		0.511589
A0A1D5PK00	HM13	HM13					-0.30341		0.312925
A0A1D5NWC1	WAC	WAC					-0.303185		0.405065
E1C008	WDR37	WDR37		+	+	+	-0.303132		0.405151
E1BYJ8	E1BYJ8	CDAN1					-0.302802		0.492314
A0A1D5P4K7	A0A1D5P4K7						-0.301821		0.525887
F1P3U1	IMMT	IMMT		+	+	+	-0.301127		0.291236
Q5ZK57	B3GNT2	B3GNT2					-0.30094		0.541797
Q5ZLN1	PGAM1	PGAM4;PGAM1					-0.300854		0.291674
F1NYZ1	MRPS5	MRPS5					-0.300672		0.317311
A0A1D5PYW8	ENY2	ENY2					-0.300575		0.526342
A0A1D5P015	PRDM2	PRDM2					-0.300463		0.49629
Q9DEG2	avenaII	ENAH					-0.300192		0.517279
Q5F3U4	PDPK1	PDPK1					-0.300173		0.318114
Q05706	BRT-1	TPM2					-0.300155		0.317311
F1NUX7	KIAA1430	CFAP97					-0.300031		0.543165
F1NL89	CEP97	CEP97	+	+	+	+	-0.299737		0.497526
Q5ZKM1	FTSJ3						-0.299616		0.319012
P09652	P09652						-0.299576		0.318217
E1C406	ZMYM3	ZMYM3					-0.299548		0.543894
F1NTB0	DARS2	DARS2					-0.299292		0.411484
P08286	P08286	HIST1H1D;HIST1H1A;HIST1H1T;HIST1H1B;HIST1H1E;HIST1H1C					-0.299198		0.294348
F1NM67	ITGB2	ITGB2					-0.299006		0.41196
A0A1D5PKK0	PYCR2	PYCR2;AL117348.2;PYCR1					-0.298811		0.294976
Q5ZLA7	STT3A	STT3A					-0.297411		0.321624
E1BQB0	E1BQB0	PEX26					-0.29725		0.547362
A0A1D5PXK6	A0A1D5PXK6	STAMBP					-0.297238		0.54738
A0A1D5PX55	SDHAF4	SDHAF4					-0.296996		0.532276
A0A1D5PRM9	A0A1D5PRM9	ACAP1;ACAP1		+	+	+	-0.296415		0.416268
A0A1D5NUM0	SPPL2A	SPPL2A;SPPL2A					-0.295949		0.50401
H9L0R3	SNX11	SNX11					-0.295926		0.385291
Q9DDT2	PIK3AP1	PIK3AP1					-0.295517		0.324625
A0A1L1RTK4	ENTHD2	TEPSIN					-0.29546		0.550072
F1P418	DPH5	DPH5					-0.295331		0.535047
F1NTQ0	ESCO1	ESCO1					-0.295276		0.505166
A0A1D5PSP1	CEP192	CEP192	+	+	+	+	-0.295011		0.525651
A0A1D5NVH0	MITF	MITF					-0.29487		0.405063
A0A1D5Q004	CRAT	CRAT					-0.294837		0.398114
Q5ZK33	LETM1						-0.294455		0.326316
F1NYW0	PTPN2	PTPN2					-0.293658		0.420883
P62801	H4-I	HIST2H4B					-0.292895		0.304675
A0A1L1RSF0	GORASP1	GORASP1					-0.292682		0.390945
A0A1D5NZI5	A0A1D5NZI5	AC009779.3;BLOC1S1					-0.292513		0.39124
F1NZN0	PRADC1	PRADC1					-0.292482		0.529763
A0A1D5P3Y8	A0A1D5P3Y8	CPNE3					-0.291871		0.392366
Q9DF37	TAPP2	PLEKHA2					-0.291692		0.424193
Q5ZLG0	AACS	AACS		+			-0.291498		0.306996
A0A1D5PX82	A0A1D5PX82	HPS5					-0.291297		0.556398
R4GJ36	R4GJ36	MRPS2					-0.291085		0.404816
F1N9F2	NRBF2	NRBF2					-0.290911		0.556987
F1N8U1	MRPS36	MRPS36					-0.290846		0.425621
A0A1D5P7Q3	MRPS35	MRPS35					-0.290154		0.33453
F1P396	LOC424155	TLK1					-0.29008		0.395515
F1NZC4	CCDC51	CCDC51					-0.290015		0.427027
F1P2P3	F1P2P3	CARS2					-0.289994		0.406778
F1NJV1	LOC770870	PAOX					-0.289886		0.544163
A0A1D5PXG1	A0A1D5PXG1	ACAP1;ACAP1			+		-0.289721		0.396148
F6QSX6	SMN	SMN2;SMN1;SMN2;SMN1					-0.289386		0.542593
A0A1D5P6D5	LOC101748037	DGKA					-0.288966		0.54571
A0A1D5P810	A0A1D5P810	AP000311.1;ATP5PO					-0.288859		0.311413
A0A1D5PDF1	A0A1D5PDF1	GSTM2;GSTM1;GSTM5;GSTM4;GSTM3					-0.288191		0.336402
A0A1D5PKT8	FTSJ2	MRM2					-0.288185		0.517437
A0A1D5PMK7	NUBPL	NUBPL					-0.287891		0.517948
R4GHY3	LYPLAL1	LYPLAL1					-0.287532		0.411226
Q5ZIR9	RNF185						-0.287521		0.537873
F1P220	ISY1	ISY1-RAB43;ISY1					-0.287198		0.339475
F1N8Z4	RUVBL1	RUVBL1					-0.287137		0.314317
E1BZA5	CMTR2	CMTR2					-0.287097		0.545698
A0A1L1RTG4	GDPGP1	GDPGP1;AC091167.7					-0.286944		0.519599
Q90ZH5	chSAP18	SAP18					-0.286206		0.402382
E1BZH1	NDUFAF1	NDUFAF1					-0.285953		0.402831
Q5ZKQ7	GID8	GID8					-0.285555		0.43462
P21868	CSNK2A1	CSNK2A3;CSNK2A1			+	+	-0.285373		0.317311
E1BSM0	TEX30	TEX30					-0.285217		0.541662
A0A1D5PN59	KIAA0040	KIAA0040					-0.284957		0.548607
Q5ZKN1	CDK9	CDK9					-0.284888		0.435761
F1P582	UQCRC2	UQCRC2					-0.284736		0.318395
F1NXH1	2002-03-01	MARC1;MARC2					-0.284711		0.542496
A0A1D5P291	PDHB	PDHB					-0.284136		0.343037
A0A1D5P6D8	RECQL	RECQL					-0.284056		0.423379
A0A1D5PKI5	A0A1D5PKI5	GMDS					-0.283692		0.406874
F1NFB5	ZMIZ1	ZMIZ1					-0.283458		0.544564
A0A1D5PA80	MICAL1	MICAL1					-0.283264		0.555352
F1NHW9	CRCP	CRCP					-0.282539		0.527315
A0A1D5P7K0	A0A1D5P7K0						-0.282531		0.420347
F1NRC6	RLIM	RLIM					-0.282345		0.570123
A0A1D5P4E1	A0A1D5P4E1	MDN1					-0.28203		0.557449
E1BVF5	RAB9B	RAB9B					-0.281335		0.529433
A0A1D5PD29	MRPL39	MRPL39					-0.280277		0.351238
Q5ZJN2	RAB11A	RAB11A					-0.280106		0.444
A0A1D5P713	TPM4	TPM4					-0.280062		0.349786
F1NGS1	ATRIP	ATRIP					-0.279105		0.575129
Q98SU9	SMN	SMN2;SMN1;SMN2;SMN1					-0.279019		0.415305
F1NCB2	F1NCB2	SLC9A6					-0.278821		0.562921
A0A1D5PF94	RRP1B	RRP1;RRP1B					-0.278561		0.352293
Q5ZMD2	ANKMY2						-0.277755		0.577221
Q5ZIZ0	PGD	PGD					-0.277652		0.330632
F1P446	F1P446	KIF7		+	+	+	-0.277214		0.536718
A0A1L1RZU5	GRPEL1	GRPEL1					-0.276915		0.355057
F1NY09	C1H11ORF54	C11orf54					-0.276538		0.436394
E1BZE5	RBM33	RBM33					-0.276518		0.436428
A0A1D5PE59	CEP170B	CEP170B					-0.276168		0.560638
F1P2A7	EXOC2	EXOC2					-0.275412		0.433537
Q90679	THYN1						-0.275338		0.334694
E1BTL4	PPM1L	PPM1L					-0.275112		0.540453
A0A1D5PNB9	FASTKD3	FASTKD3					-0.275024		0.581464
R4GFY1	MED10	MED10					-0.274807		0.569802
F1P5A2	TMEM192	TMEM192					-0.274789		0.558974
A0A1D5PCW9	RNASEL	RNASEL					-0.274757		0.541087
E1C9A1	BECN1	BECN2;BECN1					-0.274427		0.570456
R4GJG2	CBX8	CBX8					-0.274401		0.582434
A0A1D5P441	PTPRC	PTPRC					-0.274173		0.336751
A0A1L1RLW1	ALMS1	ALMS1	+	+	+	+	-0.274082		0.542289
F1NIP5	PRPS1	PRPS1L1;PRPS1					-0.273957		0.337133
Q5ZMQ2	ACTG1				+		-0.273937		0.337169
E1C297	MGST3	MGST3			+		-0.273783		0.571565
A0A1D5P5X8	MRPL45	MRPL45					-0.273737		0.436674
A0A1D5PBW0	CDK13	CDK13;CDK13					-0.273215		0.361319
Q5ZMN3	PHB2						-0.272867		0.339066
A0A1D5NZJ6	SLC7A6	SLC7A6					-0.272818		0.573227
F1P1G0	MRPL47	MRPL47					-0.272779		0.438473
A0A1D5PEM8	SBF1	SBF1					-0.27188		0.574845
E1BVT6	ZNF512	ZNF512					-0.271191		0.441468
E1BVC0	E1BVC0	PEX16					-0.27105		0.587664
F1NCP7	RINT1	RINT1					-0.271046		0.429926
A0A1L1RK25	HADHA	HADHA		+	+	+	-0.270823		0.342712
A0A1D5P765	BCKDHB	BCKDHB					-0.270576		0.588406
A0A1D5PQS9	A0A1D5PQS9	LYRM7					-0.270576		0.548559
A0A1D5PJS1	SLC6A5	SLC6A5					-0.27039		0.548893
F1NHD9	EXOC3	EXOC3					-0.270307		0.461157
E1BRS1	E1BRS1	CMTM6					-0.270301		0.577574
A0A1L1RWX8	VPS35	VPS35;VPS35					-0.269669		0.589827
P14093	MT-ATP8						-0.268818		0.434065
A0A1D5PCG2	2007-09-01	2007-09-01					-0.268797		0.569043
Q90635	DPYSL2	DPYSL2					-0.268105		0.370078
P08284	P08284	HIST1H1D;HIST1H1A;HIST1H1T;HIST1H1B;HIST1H1E;HIST1H1C					-0.268096		0.372559
F1NAV2	ERCC4	ERCC4					-0.267562		0.466028
A0A1D5P5J6	OSBPL6	OSBPL6					-0.267285		0.44888
Q5F3T2	2009-09-01	2009-09-01					-0.267191		0.349249
A0A1L1RS37	HADH	HADH					-0.267127		0.371771
Q5F4C5	RAB35	RAB35					-0.266812		0.449784
A0A1D5PXZ4	ATAD2B	ATAD2B					-0.266692		0.467579
E1C049	SPOP	SPOP					-0.266641		0.583923
F1P1T5	ORC3	ORC3					-0.266602		0.572752
A0A1L1RJV8	A0A1L1RJV8	C1orf131					-0.2666		0.450187
Q0GGW5	STK11	STK11					-0.26659		0.572773
F1NFA8	NUP62	NUP62					-0.266207		0.373366
A0A1D5PFJ0	A0A1D5PFJ0	FLOT1					-0.265827		0.469123
F1P5J7	AGPS	AGPS					-0.265794		0.455385
Q5ZLC5	ATP5B			+		+	-0.265582		0.352172
A0A1D5PUI6	A0A1D5PUI6	COX5B					-0.265329		0.374893
A0A1D5PN00	A0A1D5PN00	USF1					-0.265207		0.575115
Q90623	PPP1R12A	PPP1R12A;PPP1R12A					-0.265183		0.558271
E1BUG1	XPC	XPC					-0.264932		0.441338
A0A1D5P3F5	TMC6	TMC6					-0.264871		0.597366
E1C4V1	ATP5J	ATP5PF					-0.264612		0.353941
A0A1L1RUP1	ANGEL2	ANGEL2					-0.26382		0.458926
F1NVF0	VPS35	VPS35;VPS35					-0.263643		0.355712
A0A1D5PIQ9	NOA1	NOA1					-0.263508		0.473276
P0C1H3	H2B-I	HIST1H2BA					-0.263463		0.356042
F1NUX4	MTOR	MTOR					-0.263406		0.473459
Q5F3G7	C1GALT1	C1GALT1					-0.263319		0.561649
F1NVK5	F1NVK5	MIER2					-0.263121		0.578729
Q6B842	CPT1A	CPT1A					-0.262685		0.474755
F1NQ96	F1NQ96	TP53RK					-0.262499		0.475089
P24802	PLOD1						-0.262353		0.446203
F1P4U5	TXNRD2	TXNRD2					-0.261846		0.459321
A0A1D5PEN7	CCDC86	CCDC86					-0.261717		0.384037
Q5ZIN0	ABHD12	ABHD12					-0.26165		0.592635
E1BXX0	TMEM168	TMEM168					-0.261574		0.381464
A0A1L1RQT1	LOC107049907	ME2					-0.261516		0.459957
E1BQM7	PDCL	PDCL					-0.261475		0.602728
F1NW97	TUBA4B	TUBA4A		+	+	+	-0.261222		0.360165
H9L060	GSDMA	GSDMD;GSDMC;GSDMB;GSDMA					-0.260885		0.603663
F1NPU2	CRYL1	CRYL1					-0.260741		0.603891
A0A1D5PW25	LMAN2	LMAN2					-0.260737		0.38294
A0A1D5P203	MINA	RIOX2					-0.260705		0.478323
E1BRS6	TRAF3IP1	TRAF3IP1					-0.260664		0.582167
A0A1D5P580	DHX57	DHX57					-0.260436		0.56689
E1C6A6	AHCTF1	AHCTF1					-0.260363		0.465162
Q5ZMQ7	SH3KBP1	SH3KBP1					-0.260222		0.479195
P35915	HMGCL						-0.260122		0.465597
A0A1L1RUB4	A0A1L1RUB4						-0.260082		0.604935
P02604	P02604	MYL1					-0.260061		0.479486
R4GIE6	R4GIE6	TFAP4					-0.260038		0.465749
F1N955	F1N955	PPRC1					-0.259955		0.58316
F1NRH3	LOC396098						-0.259841		0.362722
R4GKV3	LOC100859849	MINDY1					-0.259809		0.595863
Q5F423	KIF3B	KIF3B					-0.259416		0.466876
F1NIJ9	CCNT2	CCNT2					-0.259376		0.583971
A0A1D5P2Q5	FBXO11	FBXO11					-0.259289		0.606192
Q5ZJA1	COPS7A	COPS7A					-0.259117		0.46742
F1NE00	KIF5C	KIF5C					-0.259081		0.388843
A0A1L1RUB6	DDX5	DDX5;DDX5					-0.259078		0.597147
F1P520	RPIA	RPIA					-0.258914		0.585835
A0A1D5P9V7	A0A1D5P9V7	LIAS					-0.258049		0.608161
E1BUD0	LOC771069						-0.25785		0.391099
Q5F416	TIPIN						-0.257824		0.5877
E1BZC6	PRDM15	PRDM15					-0.257818		0.57167
R4GLW2	APPL2	APPL2					-0.257752		0.571791
A0A1L1RTY4	RPN1	RPN1					-0.2574		0.367267
E1C1B4	E1C1B4	GALK1					-0.257395		0.467964
F1NIP3	KIF3A	KIF3A					-0.25739		0.470562
A0A1D5NXR2	BCAP31	BCAP31					-0.257352		0.470629
A0A1D5PZV2	ANKIB1	ANKIB1					-0.257345		0.60928
F1P1X0	LARP4B	LARP4B					-0.257068		0.392537
A0A1D5NWM7	RSL1D1	RSL1D1					-0.256744		0.368495
A0A1D5P8C3	HYI	HYI					-0.256343		0.486233
A0A1D5P0R9	AVL9	AVL9					-0.255873		0.591048
E1BVC5	UTP20	UTP20					-0.255821		0.394835
A0A1D5NXZ3	PITPNM2	PITPNM2					-0.2555		0.459278
F1NGM4	TRIM35	TRIM35					-0.255389		0.603645
Q5ZJ73	CREG1	CREG1					-0.254776		0.460671
F1P1A1	FRYL	FRYL					-0.254553		0.593316
A0A1D5PS15	NEMP1	NEMP1					-0.254165		0.605809
A0A1D5PFD3	CASC4	CASC4					-0.253761		0.398651
A0A1D5PRQ2	A0A1D5PRQ2				+		-0.25369		0.49108
A0A1D5P927	RSF1	RSF1					-0.253548		0.47759
E1C2F1	RBBP8	RBBP8					-0.253536		0.592191
E1BVE9	WBSCR17	GALNT17					-0.253502		0.595127
F1NS03	NAT9	NAT9					-0.253385		0.595329
F1NDD6	LRPAP1	LRPAP1					-0.253163		0.396443
A0A1D5P116	SMARCD2	SMARCD2					-0.252967		0.400129
A0A1D5PWG4	A0A1D5PWG4	AAAS					-0.252961		0.492417
A0A1D5PGI3	SFXN1	SFXN1					-0.252803		0.39709
F1NIM1	FAM174B	FAM174B					-0.252728		0.581018
A0A1D5NZ03	PMS1	PMS1					-0.252656		0.464766
A0A1D5P344	A0A1D5P344	KLC4					-0.252529		0.479464
E1C0L6	SRFBP1	SRFBP1					-0.252482		0.465103
F1P0P3	LOC107049322	STOML2					-0.251792		0.398916
A0A1D5PSU1	SRPK2	SRPK2					-0.251663		0.481061
F6UXS6	NCOA1	NCOA1					-0.250909		0.584377
A0A1L1RLU2	VPS33A	AC048338.1;VPS33A					-0.250822		0.468324
A0A1D5PWL1	NOP2	NOP2					-0.250748		0.404274
Q76I89	NDC80	NDC80			+	+	-0.250514		0.404712
A0A1D5NYY5	PTCD3	PTCD3;PTCD3					-0.250455		0.481617
A0A1D5PWE4	LRRC8B	LRRC8B					-0.250124		0.597019
P09244	P09244			+	+	+	-0.250079		0.381109
A0A1D5PU80	ATP1A1	ATP1A1					-0.250021		0.38122
R4GLB5	CETN1			+	+	+	-0.250007		0.613182
A0A1D5PZK7	A0A1D5PZK7	MCAT					-0.249979		0.482563
Q5ZMM3	ARHGAP15	ARHGAP15					-0.249922		0.402306
A0A1L1RR14	NOL7	NOL7;NOL7					-0.249692		0.406255
E1C319	STX12	STX12					-0.249633		0.47064
A0A1D5P3X1	ITFG1	ITFG1					-0.249215		0.598308
F1NHV9	POLR2E	POLR2E					-0.248918		0.40771
A5HUL4	BLB2	AL645941.2;HLA-DMB					-0.248718		0.599013
Q5ZK35	METTL14	METTL14					-0.248699		0.603429
Q5ZJ19	ATP6V0C	ATP6V0C					-0.248214		0.589368
E1BZ71	THUMPD2	THUMPD2					-0.247765		0.600366
R4GJK4	SSR3	SSR3					-0.247688		0.487121
Q90977	E2F1						-0.247655		0.600522
F1NFJ9	FDFT1	FDFT1					-0.247518		0.488738
F1NPS0	NUP155	NUP155					-0.247492		0.406738
F1NIQ1	SPATA20	SPATA20					-0.247192		0.475413
A0A1L1RXP7	PMPCA	PMPCA;PMPCA					-0.245973		0.608164
A0A1D5P0P6	DCUN1D3	DCUN1D3					-0.245591		0.628095
Q5ZHX7	CYB5R2						-0.245567		0.492374
F1NV71	NOC2L	NOC2L					-0.245544		0.41031
F1NAC6	UQCRC1	UQCRC1					-0.245437		0.410507
Q5ZLJ2	APPBP2	APPBP2					-0.245314		0.628541
F1NAM7	BDH2	BDH2					-0.245297		0.479137
Q8AWB4	POFUT1	POFUT1					-0.24509		0.493266
Q5ZL72	HSPD1	HSPD1					-0.244662		0.391555
F1NET5	KMT2A	KMT2A					-0.243488		0.496265
F1NHZ7	F1NHZ7	SLC30A1					-0.242884		0.632462
F1NNI8	MRPL35	MRPL35					-0.242559		0.62649
F1P3G7	FANCG	FANCG					-0.242491		0.633097
Q5ZI52	DAP1	DAP					-0.242318		0.614539
Q4JIM4	PSEN1	PSEN1					-0.242218		0.627102
F1NA92	CLPX	CLPX;CLPX					-0.241494		0.417798
E1BVT0	RALB	RALB					-0.24133		0.500321
A0A1D5PGP7	A0A1D5PGP7	DQX1					-0.241295		0.635033
Q5F3Z3	UBE2V2	UBE2V2					-0.241142		0.514349
Q1HGK7	KATNA1	KATNA1					-0.241106		0.50035
E1C200	TPST1	TPST1					-0.241026		0.609975
Q5EVY2	TRIM41	TRIM52;TRIM41		+	+	+	-0.241003		0.602821
F1NC58	PDXP	PDXP					-0.240792		0.488051
Q90631	KTN1			+	+	+	-0.240783		0.399141
E1BQI2	RAP2A	RAP2A					-0.240631		0.629954
A0A1L1RK83	A0A1L1RK83	MRPS15					-0.240563		0.501448
A0A1D5NUM3	AAMDC	AAMDC					-0.240121		0.489387
F1NBA1	GATC	AL021546.1;GATC					-0.239968		0.604764
A3R064	DOK3					+	-0.239854		0.51677
Q5ZKF4	HMG20A						-0.239288		0.504035
A0A1D5P3M9	TOPBP1	TOPBP1					-0.239081		0.518225
Q5ZJC7	NOC4L						-0.238871		0.606824
A0A1D5PSX0	A0A1D5PSX0	AKAP8					-0.238503		0.492615
R4GJA5	IMP4	IMP4					-0.238457		0.427691
Q5ZM83	RHOT2						-0.238353		0.492915
Q92182	ST6GAL1						-0.238338		0.639827
A0A1D5PF08	CANX	CANX					-0.238077		0.404485
F1NN26	TSSC1	EIPR1					-0.238071		0.50648
E1BQM2	TUBGCP4	TUBGCP4	+	+	+	+	-0.238043		0.622031
A0A1D5PDC7	A0A1D5PDC7	PPP2R5D					-0.238007		0.506601
A0A1D5PA04	GLB1L2	GLB1L3;GLB1L2					-0.237991		0.493638
A0A1D5PZY7	DCAF8	DCAF8L1;DCAF8L2;AL139011.2;DCAF8					-0.237781		0.622492
E1C8J1	HEATR5B	HEATR5B					-0.2374		0.494822
A0A1D5PI59	PAFAH2	PAFAH2					-0.237384		0.609623
E1C658	ATP5H	ATP5PD					-0.237311		0.406006
A0A1L1RSD6	RNPS1	RNPS1					-0.237287		0.425662
Q5ZMM1	NO66						-0.237159		0.430211
F1NJ24	F1NJ24	ATP7A					-0.237099		0.521967
A0A1D5PL02	DEPDC6	DEPTOR					-0.237038		0.64194
E1C957	LRRC8C	LRRC8C					-0.236795		0.496035
R4GJ84	FPGT	FPGT					-0.236539		0.642752
F1P103	CIB1	CIB1					-0.236421		0.624885
A0A1D5PES1	CMSS1	CMSS1					-0.236373		0.509703
E1C093	PIK3CG	PIK3CG					-0.236231		0.510268
A0A1L1RQF9	WRN	WRN					-0.236196		0.643309
F1NGR3	LOC415664						-0.235945		0.524153
A0A1D5PIQ5	A0A1D5PIQ5	MAPK14					-0.235903		0.612417
A0A1D5NTC8	STAM	STAM					-0.235851		0.625888
A0A1L1RM87	A0A1L1RM87	PRPF4B					-0.235794		0.498047
Q8JH64	BTK						-0.235752		0.428552
E1BTT7	GANC	GANC					-0.235518		0.511332
A0A1D5PY98	UBA5	UBA5					-0.235364		0.512042
F1P3S2	PMPCB	PMPCB					-0.235001		0.434416
A0A1D5PVY0	TRPS1	TRPS1					-0.234787		0.614527
Q5ZJU1	E2F4	E2F4					-0.234558		0.513695
F1NT45	NIFK	NIFK					-0.234032		0.436313
Q5ZLG3	DIEXF						-0.233886		0.514447
F1NMJ8	F1NMJ8	SIN3B					-0.233491		0.630053
E1C884	LOC416055						-0.233477		0.630079
A0A1D5P835	NECAP1	NECAP1					-0.233378		0.51612
A0A1D5PDV1	TNPO3	TNPO3					-0.233275		0.516331
Q5ZLR2	IKZF5	IKZF5					-0.232829		0.621755
F1NC38	ACADL	ACADL					-0.232665		0.434398
A0A1D5PGW7	SRI	SRI					-0.232483		0.439354
R4GJJ1	MPG	MPG					-0.23247		0.649385
A0A1D5PVG1	SPTAN1	SPTAN1;SPTAN1					-0.232374		0.415887
P56517	HDAC1	HDAC1					-0.232193		0.439924
F1NSI3	CYB5B	CYB5B					-0.231945		0.440413
Q9PT88	RPB6	POLR2F					-0.23161		0.519764
A0A1D5PXG6	USP12-like						-0.231109		0.62424
F1NVA3	FHOD1	FHOD1					-0.23077		0.63487
A0A1L1RZY8	NAA20	NAA20					-0.230563		0.521928
P84169	PSMD13	PSMD13			+		-0.230402		0.419874
F1NL19	CDC34	CDC34					-0.230393		0.652783
A0A1D5PRF7	A0A1D5PRF7	ZNF335					-0.230387		0.625284
Q90965	RAB2A	RAB2A					-0.230246		0.443767
Q5ZLD7	VPS53	VPS53					-0.230177		0.535142
F1NCA1	CCNK	CCNK					-0.230095		0.509573
E1BUX1	TPTE2	TPTE2;TPTE		+	+		-0.229996		0.444263
A0A1D5PY31	CDC25A	CDC25A					-0.229815		0.653729
Q5F426	PDHA1	PDHA1;PDHA2					-0.229623		0.421455
Q6J211	RNF114	RNF114					-0.229328		0.511137
Q5F407	MGAT4A	MGAT4A					-0.229187		0.627022
Q5F3Z7	CTDSPL2						-0.228864		0.52545
F1NSK8	ADPRH	ADPRH					-0.228808		0.655381
F1NMJ2	AK4	AK4					-0.228584		0.538198
A0A1L1RQ58	VAMP4	VAMP4					-0.228536		0.638836
E1C3P5	E1C3P5	TMTC3					-0.228385		0.626686
E1C062	IST1	IST1					-0.228375		0.447478
P41239	CSK						-0.227972		0.443376
A0A1D5PUK9	CDK2	CDK2					-0.227805		0.526138
E1C179	MICU2	MICU2					-0.227694		0.640333
E1BVH0	E1BVH0	RERE					-0.227536		0.657468
E1BYG3	STK16	STK16					-0.227478		0.514913
F6R378	TTPAL	TTPAL					-0.227013		0.641545
D5M8S4	RNF170	RNF170					-0.227007		0.658337
R4GJ64	R4GJ64	TMEM161A					-0.226972		0.658394
F1NLN4	F1NLN4	SPATA5					-0.226869		0.65492
A0A1D5P1Q2	DSCC1	DSCC1					-0.22684		0.654973
A0A1D5NYP9	TRIM7.2						-0.226721		0.450773
P13914	P13914	NAT2;NAT1					-0.226695		0.630635
F1P5N8	RCHY1	RCHY1					-0.226379		0.659368
Q5ZL83	SUCLG1	SUCLG1					-0.226375		0.53063
Q5ZIW6	SLC25A15	SLC25A2;SLC25A15					-0.226156		0.656225
F1NG29	TSEN15	TSEN15					-0.226153		0.659741
Q5ZHW4	RAB5B						-0.226001		0.529632
F1NTX9	RAD17	RAD17					-0.225848		0.656789
A0A1L1RMC7	SLC7A5	SLC7A5					-0.225803		0.543554
F1P2S9	TUBGCP3	TUBGCP3	+	+	+	+	-0.225535		0.544072
F1NB70	F1NB70	SIRT4					-0.225418		0.632491
F1N9Q3	EBF1	EBF1					-0.225286		0.632608
A0A1L1RRM4	MRPS26	MRPS26					-0.224563		0.532426
F1NRX4	LAMTOR5	LAMTOR5					-0.224363		0.546339
Q5ZM14	SLC9A3R1						-0.224313		0.432323
A0A1D5P7K7	2007-09-01	2007-09-01					-0.224009		0.43295
F6RIL3	NSA2	NSA2					-0.22374		0.660651
Q5ZIY5	PPP2R2D						-0.223694		0.660736
F6XS45	THG1L	THG1L					-0.223563		0.522956
A0A1D5PCR1	HIP1R	HIP1R					-0.223296		0.457639
Q90WD0	ACTR3	ACTR3					-0.223248		0.452518
E1BVT3	MDH2	MDH2					-0.223096		0.434837
F1NLI4	F1NLI4	TXLNA					-0.222768		0.549428
A0A1D5P975	OGDH	OGDH					-0.222701		0.458838
A0A1L1RS34	POLR1C	POLR1C					-0.222486		0.454001
E1BUN2	EXOC4	EXOC4					-0.222259		0.539255
P18944	MT-CO2	MT-CO2					-0.221704		0.455527
E1C7U8	C1H3ORF38	C3orf38					-0.221475		0.651437
E1BUW3	SS18L2	SS18L2					-0.221026		0.638889
F1NEN8	F1NEN8	LIAS					-0.220965		0.652351
A0A1D5NXY7	DLGAP4	DLGAP4					-0.220943		0.539491
F1NKH3	HOOK3	HOOK3		+	+	+	-0.220905		0.553051
E1BV25	E1BV25	C16orf72					-0.220776		0.639254
Q3YK19	BRIP1	BRIP1					-0.220698		0.64142
A0A1D5P4E8	CDK12	CDK12					-0.220526		0.52924
A0A1D5P5I3	METTL6	METTL6					-0.220472		0.669109
Q5ZMH0	EXNEF	REXO5					-0.220453		0.653269
A0A1D5PK39	MROH1	MROH1					-0.220363		0.642067
A0A1D5PYA9	RHBDD2	RHBDD2					-0.220352		0.639873
F1P121	NUDT4	NUDT10;NUDT11;NUDT4;NUDT4B					-0.220093		0.642587
E1BRT1	AFTPH	AFTPH					-0.219754		0.530842
A0A1D5PZP4	A0A1D5PZP4	TSFM					-0.219692		0.464927
R4GF37	CEP250	CEP250	+	+	+	+	-0.219586		0.643564
A0A1L1RW43	RPF1	RPF1					-0.219553		0.53126
A0A1D5P8M7	LMF2	LMF2					-0.219406		0.545274
A0A1D5PX56	SPRYD3	SPRYD3		+	+	+	-0.219307		0.641401
F1NDY2	F1NDY2	Z83844.3;SH3BP1					-0.219121		0.641672
E1BRP2	E1BRP2	NCAPH2					-0.218862		0.669627
F1NNE0	F1NNE0	DNAJA3		+			-0.218691		0.54391
A0A1D5PP94	A0A1D5PP94	DNM2					-0.218461		0.46189
A0A1D5NT52	RPS27L	RPS27L					-0.21829		0.53389
E1BYP7	SEH1L	SEH1L					-0.217932		0.545405
A0A1D5NU77	HPS3	HPS3					-0.217756		0.658115
Q5F3R2	KDM5B	KDM5B					-0.217723		0.67173
Q5ZMC5	ORC1	ORC1					-0.217599		0.658398
A0A1D5P511	WDR26	WDR26					-0.217443		0.559811
F1NWK2	COX7A2	COX7A2					-0.217297		0.546655
F1NP75	RFXAP	RFXAP					-0.217171		0.64823
Q5F3V0	SMYD4						-0.216869		0.659713
F1NYI8	LONP2	LONP2					-0.216778		0.673477
A0A1D5PWD7	A0A1D5PWD7	FLOT1					-0.216738		0.673551
P13216	FDX1						-0.216479		0.537672
E1C8Y9	SRSF3	SRSF3					-0.216329		0.466098
E1BWC6	MICU1	MICU1					-0.216015		0.650467
F1P572	TROVE2	TROVE2					-0.215742		0.646623
A0A1D5PFC6	A0A1D5PFC6	SESN3					-0.215678		0.646717
A0A1D5NU48	CDK5RAP2	CDK5RAP2	+	+	+	+	-0.215543		0.553475
F1NEU3	NPRL3	NPRL3					-0.215484		0.677378
A0A1L1RZG2	AKR7A2	AKR7L;AKR7A3;AKR7A2					-0.215436		0.550329
F1NGV6	DYNC2LI1	DYNC2LI1					-0.215109		0.676565
Q5ZJZ6	NCBP1	NCBP1					-0.215032		0.474445
A0A1D5PIR3	KIAA0196	WASHC5					-0.214924		0.554795
A0A1D5PW67	TP53I3	TP53I3					-0.214898		0.647861
Q5ZJ00	MPP1	MPP1					-0.214635		0.565325
P68034	ACTC1	ACTC1					-0.214571		0.452679
F1NK58	TTC26	TTC26					-0.214549		0.678932
A0A1D5NW93	A0A1D5NW93	ATP5F1D			+		-0.214532		0.452763
F1NUG8	EMB	EMB					-0.214519		0.475499
F1P0S4	F1P0S4	ANKRD24					-0.21451		0.678997
E1C230	CHMP3	CHMP3;RNF103-CHMP3					-0.21442		0.555872
F1NS30	SECISBP2	SECISBP2					-0.214413		0.653576
Q5F359	TRAPPC5	TRAPPC5					-0.21412		0.542617
A3F964	MBNL3	MBNL3					-0.213741		0.65488
F1P3F5	NUMB	NUMBL					-0.213499		0.67955
A0A1D5PT07	STIM1	STIM1					-0.21333		0.544279
A0A1D5PH62	MRPL3	MRPL3					-0.212896		0.545192
R4GLJ2	C19orf70	C19orf70					-0.212822		0.568898
Q5ZLD4	TMEM11	TMEM11					-0.21277		0.545458
F1NWM5	LOC100859557	NCAPG2					-0.212764		0.545471
A0A1D5PEC3	VPS41	VPS41					-0.212753		0.545494
E1BXY4	DNM1	DNM1					-0.21269		0.559571
F1NZ86	HSPA9	HSPA9					-0.212642		0.456774
F1NG73	GRPEL2	GRPEL2					-0.212546		0.667517
A0A1D5P709	DNAJC7	DNAJC7					-0.212252		0.474204
Q5ZM60	CCPG1	CCPG1					-0.211996		0.561059
E1C591	PPIG	PPIG					-0.211959		0.561139
F1N9W3	GATB	GATB					-0.2119		0.547293
A0A1D5PTT2	A0A1D5PTT2	GMIP					-0.211679		0.557785
Q9PU55	Aiolos	IKZF3					-0.211469		0.571572
A0A1D5Q026	CHCHD4	CHCHD4					-0.211287		0.571932
A0A1L1RWR1	A0A1L1RWR1	PML					-0.211259		0.653214
A0A1D5PBX7	ACACA	ACACA					-0.210816		0.460668
A0A1D5PMA6	CASP1	CASP5;CASP12;CASP4;CASP1					-0.210665		0.670924
F1NMJ9	JAK1	JAK1					-0.210362		0.56041
F1NFZ8	GEMIN4	GEMIN4					-0.210298		0.573891
A0A1D5PVJ2	PHF14	PHF14;PHF14					-0.210129		0.551037
Q5F3J5	PSME3	PSME3					-0.20975		0.479218
E1BZR6	ZCCHC9	ZCCHC9					-0.20974		0.686538
Q98SE2	U2AF1	U2AF1L5;U2AF1					-0.209242		0.486421
A0A1D5PJX5	CLASP2	CLASP2		+	+	+	-0.209138		0.480447
F1NXK0	MCMBP	MCMBP					-0.209055		0.464442
E1C9E6	GTF2H2	GTF2H2C;GTF2H2					-0.208926		0.664262
A0A1D5NTQ9	MORC3	MORC3					-0.208136		0.488726
F1NU79	PSMC5	PSMC5			+		-0.207749		0.467251
A0A1L1RY76	A0A1L1RY76	MRPS22					-0.207727		0.489581
Q9W744	DDX5	DDX5;DDX5					-0.207653		0.467458
A0A1D5PQA3	NISCH	NISCH					-0.207318		0.667405
F1N872	MLEC	MLEC					-0.207255		0.566626
F1NAX3	PGP	PGP					-0.206904		0.484955
E1C040	HECTD1	HECTD1					-0.206821		0.567498
A7M7B9	NTHL1	NTHL1					-0.206777		0.668465
F1NE71	ADAT1	ADAT1					-0.206427		0.669152
F1NBY2	REEP3	REEP3					-0.206424		0.692724
F1P0Z3	PLBD2	PLBD2					-0.20628		0.660567
A0A1D5PG36	IDH3B	IDH3B					-0.20599		0.493217
A0A1D5PWT4	TXN2	TXN2					-0.205886		0.560057
P62846	RPS15					+	-0.20572		0.471634
A0A1D5PHR1	ABCD2	ABCD2					-0.20544		0.694146
E1C7F5	SLC33A1	AC104472.3;SLC33A1					-0.2053		0.583838
Q5ZIU2	TTC7B	TTC7B					-0.205207		0.671543
A0A1D5P328	MON2	MON2					-0.204872		0.576442
E1C6L0	E1C6L0	CCDC85C					-0.204605		0.681947
Q5ZIT1	DCAF7	DCAF7					-0.204499		0.696325
A0A1D5PD55	A0A1D5PD55	TIMELESS					-0.204457		0.577345
A0A1D5NX46	ZCCHC10	ZCCHC10					-0.204326		0.696015
F1NQJ3	PMS2						-0.20426		0.682576
R4GHM5	F8A3	F8A1;F8A2;F8A3					-0.204061		0.69646
E1C2P9	KTN1	KTN1			+	+	-0.203812		0.564492
F1P3D7	KLHL6	KLHL6					-0.203804		0.69689
A0A1D5P7I8	ZNF516	ZNF516					-0.203759		0.564606
Q9W6F3	UBE2A	UBE2A					-0.203742		0.697744
R4GK17	FAAH2	FAAH2					-0.203472		0.565221
A0A1D5PAT5	SMARCC1	SMARCC1					-0.203348		0.492174
A0A1D5PXA1	GRK6	GRK6					-0.203305		0.698564
F1ND48	FBXO18	FBXO18					-0.203273		0.665025
F1NLX3	F1NLX3	ZNF276					-0.203239		0.675409
F1NSZ7	MSI1	MSI1					-0.20323		0.697856
F1NI86	GUSB	GUSB					-0.203203		0.574783
A0A1D5PN05	COX6C	COX6C					-0.203021		0.492841
A0A1D5PUD5	NUP88	NUP88					-0.202948		0.492992
A0A1L1RLA6	PPP1R7	PPP1R7;PPP1R7					-0.202634		0.665972
E1C027	NFXL1	NFXL1					-0.202186		0.699609
F1NP58	PES1	PES1					-0.202119		0.494684
E1BV20	PHF5A	PHF5A					-0.201516		0.591421
Q6LC82	cRac1A	RAC1					-0.201509		0.495932
Q5ZJ49	PMPCA	PMPCA;PMPCA					-0.201442		0.502806
F1NG10	ACTR10	ACTR10	+		+	+	-0.200969		0.570599
F1P561	DYNLT1	DYNLT1			+		-0.200912		0.585079
A0A1D5NTZ7	MRPL27	MRPL27					-0.200815		0.58529
F1NLJ3	F1NLJ3	RPS6KA3;RPS6KA3					-0.200794		0.497396
A0A1D5PJ78	BRD1	BRD1					-0.200778		0.585372
F1ND93	PTCD3	PTCD3;PTCD3					-0.200691		0.504399
A0A1D5PUI1	A0A1D5PUI1	TARS2					-0.200466		0.571683
P50146	GNAI1						-0.200195		0.594079
E1BRT9	NDUFA5	NDUFA5					-0.20019		0.498635
F1P2N8	F1P2N8	GDE1					-0.200081		0.703153
Q1T769	MIS12						-0.199419		0.704269
A0A1L1RUK2	GCLM	DNTTIP2;DNTTIP2					-0.199378		0.507191
A0A1D5P2G3	CHKA	CHKA					-0.199347		0.588509
F1NQI4	PLEKHM2	PLEKHM2					-0.199148		0.704726
A0A1L1RJ23	A0A1L1RJ23	ACD					-0.19862		0.575669
F1NNN8	ATP6V0A2	ATP6V0A2					-0.198551		0.684654
E1C277	POLR1D	POLR1D					-0.198453		0.576028
A0A1D5P421	DAPP1	DAPP1					-0.198378		0.707822
A0A1D5PJA8	BCL7B	BCL7B					-0.198345		0.590707
A0A1D5P6S3	TAMM41	TAMM41					-0.198089		0.693874
A0A1D5PAG1	UQCC	UQCC1					-0.197941		0.585455
A0A1D5PD70	A0A1D5PD70	GMDS					-0.197882		0.591726
F1NJ35	BTN1A1	BTN3A3;BTNL8;BTNL2;BTN2A1;BTN3A1;ERMAP;BTNL9;BTN3A2;BTNL3;BTN2A2;BTN1A1					-0.197867		0.694282
A0A1D5P7D0	NUMA1	NUMA1			+		-0.197781		0.489003
E1BX01	MAK16	MAK16					-0.197168		0.587032
A0A1L1RNV8	CHCHD3	CHCHD3			+		-0.197146		0.504905
A0A1D5PN97	A0A1D5PN97	MRI1					-0.197022		0.505161
E1C430	GFM2	GFM2					-0.196658		0.711065
Q5ZIL9	kbp	KIF1BP					-0.196413		0.60172
Q5ZHP5	CHMP4B	CHMP4B			+	+	-0.195756		0.493486
A0A1D5PQV1	FAU	FAU					-0.195437		0.508444
A0A1L1RK76	TUBA1C	TUBA1A					-0.195253		0.494605
F1NUG2	CYP20A1	CYP20A1					-0.195227		0.508879
F1NA01	ANKRD40	LINC00483;ANKRD40					-0.195141		0.713929
A0A1D5P3M6	CNNM4	CNNM3;CNNM4					-0.195033		0.591394
F1N916	BACE1	BACE1					-0.194898		0.677498
F1NMM9	UCK2	UCK2					-0.194849		0.598417
A0A1L1RJR6	A0A1L1RJR6	METTL3					-0.194835		0.714506
E1BVI0	AICDA	AICDA			+		-0.194781		0.692121
A0A1D5P6V3	FAM104A	FAM104B;FAM104A					-0.194526		0.700429
F1P4W4	VEZT	VEZT					-0.194443		0.584735
Q5ZK23	GLRX5	GLRX5					-0.194185		0.51831
E1BSA2	EBNA1BP2	EBNA1BP2					-0.194006		0.511416
F1NZH8	ORAI1	ORAI1					-0.193734		0.679239
A0A1L1RQQ1	APOA1BP	NAXE					-0.193674		0.716702
A0A1D5PTE8	GMFB	GMFB					-0.193509		0.51245
A0A1D5P573	MTF2	MTF2					-0.193486		0.586822
A0A1L1RR87	PDDC1	GATD1					-0.1931		0.602288
E1C2H4	E1C2H4	LEMD2					-0.193081		0.513343
E1C155	ALDH6A1	ALDH6A1					-0.192646		0.718648
Q5ZM32	DLD	DLD					-0.191556		0.516526
R4GJ94	OPA1	OPA1					-0.191501		0.524107
F1N8A6	FAM177A1	FAM177A1					-0.191384		0.706228
A0A1D5PX18	GLRX2	GLRX2					-0.191282		0.682912
A0A1D5PU48	TMEM94	TMEM94					-0.191282		0.718035
E1C7K0	LPCAT3	LPCAT3					-0.191135		0.612456
Q90972	RNF13	RNF13					-0.191064		0.699514
F1P0B5	SYF2	SYF2					-0.191062		0.592121
A0A1D5P0U6	FAM160B1	FAM160B1					-0.190841		0.592607
A0A1D5PZ30	DGKD	DGKD		+	+	+	-0.190574		0.683974
A0A1D5PDG3	TNPO2	TNPO2					-0.190551		0.6006
F1NV94	F1NV94	FBRSL1					-0.190544		0.684019
A0A1D5P4U1	A0A1D5P4U1						-0.190302		0.701034
E1BYP9	LOC772269	CXorf40B;CXorf40A					-0.190098		0.708606
Q5F418	PSMD1			+	+		-0.190084		0.506164
F1NT20	ACAT2	ACAT2					-0.189596		0.520634
F1P0U3	RABGAP1	RABGAP1					-0.18958		0.595372
A0A1D5PVV7	ANAPC13	ANAPC13					-0.189447		0.721151
Q5ZMB8	PSMC2	PSMC2					-0.189446		0.5076
Q5ZLI2	PSMA3	PSMA3					-0.189269		0.508001
A0A1D5NVK7	A0A1D5NVK7	KHSRP					-0.189005		0.60379
Q5ZKM0	DTNBP1	DTNBP1					-0.18891		0.722065
A0A1D5NXT8	LOC107051439	PRPF31					-0.188717		0.597269
P24798	ATP1A3						-0.188511		0.687071
F1NH68	GLTSCR1L	BICRAL					-0.188191		0.687552
R4GGZ3	MED21	MED21					-0.187617		0.728194
Q90847	Galphai3	GNAI3					-0.187035		0.615806
Q5ZL01	ERI1	ERI1					-0.186939		0.62105
R4GKP0	MARVELD2	MARVELD2					-0.186673		0.725873
A0A1D5PGK7	PRIM1	PRIM1					-0.186263		0.535513
E1BSW7	CENPS	CENPS-CORT;CENPS					-0.186188		0.726699
P27921	JUND						-0.186136		0.715953
Q5F450	PAN2	PAN2					-0.186087		0.709458
E1BUR3	E1BUR3	DDRGK1					-0.185985		0.618158
A0A1D5PB45	ZNF622	ZNF622					-0.185811		0.536503
A0A1D5PM36	HERPUD2	HERPUD2					-0.185597		0.732039
A0A1D5NYI8	PNPO	PNPO;PNPO					-0.185541		0.727802
E1BRT8	E1BRT8	KDM2B;KDM2B					-0.185132		0.732925
Q5ZHP2	OARD1	OARD1;OARD1					-0.185097		0.611889
A0A1D5NVB0	NUDT18	NUDT18					-0.184958		0.69242
E1C396	HGS	HGS					-0.184702		0.62104
F1NLT8	ARHGDIB	ARHGDIB;ARHGDIB					-0.184269		0.53188
Q9W601	Pax-5	PAX5					-0.184214		0.622138
E1BY27	E1BY27	MYO18A					-0.184026		0.62256
A0A1D5PXP4	NCOA6	NCOA6					-0.183991		0.62712
E1BZR0	SRGAP2	SRGAP2C;SRGAP2B;SRGAP2					-0.183872		0.720161
A0A1D5PNT3	GOLGA4	GOLGA4					-0.183301		0.628545
H9KYX1	PIP5K1A	PIP5K1A					-0.183288		0.609267
H9L019	SF3B4	SF3B4					-0.183261		0.61571
A0A1D5PN25	YBX1	YBX1			+		-0.183156		0.521878
E1C3C8	KIFAP3	KIFAP3					-0.183081		0.609728
A0A1D5P0B8	PCSK7	PCSK7					-0.182934		0.732253
A0A1L1RVG2	NDUFV2	NDUFV2;NDUFV2					-0.182922		0.69549
R4GFA9	MED18	MED18					-0.18291		0.737165
A0A1L1RW32	MRPL18	MRPL18					-0.182627		0.617033
Q5ZJJ5	AKTIP	AKTIP			+		-0.182252		0.696502
Q90700	CAMLG	CAMLG					-0.182189		0.630844
F1NRW5	NUP85	NUP85					-0.181842		0.545236
R4GI67	MMGT1	MMGT1					-0.181799		0.724024
A0A1D5NU63	CTDSP1	CTDSP1					-0.181659		0.697398
R4GK26	MED26	AC008764.1;MED26					-0.181508		0.718652
E1C6N8	ARHGAP24	ARHGAP24					-0.181346		0.628604
Q5ZKQ8	ARL8A						-0.181326		0.628649
A0A1D5PQW2	A0A1D5PQW2	PMM1					-0.181267		0.740305
E1C234	SUMF1	SUMF1					-0.181067		0.719537
E1C2F2	PNN	PNN					-0.180584		0.539734
A0A1D5P7U7	SF3B5	SF3B5					-0.180573		0.548044
Q5ZK40	SMARCB1	SMARCB1					-0.180469		0.621541
F1P164	F1P164	UBR3					-0.180386		0.726659
H9L0D7	WASF2	WASF2					-0.180381		0.621726
E1BUR2	E1BUR2	FCHO2					-0.180233		0.699554
F1NDH1	ATE1	ATE1					-0.180225		0.736888
F1NNT8	MLF1	MLF1					-0.180114		0.727167
O93467	cRhoA	RHOA					-0.179712		0.541599
F6SE82	SIKE1	SIKE1					-0.179678		0.72798
A0A1D5PSI4	POP1	POP1					-0.179251		0.618256
F1P5J5	AARS	AARS					-0.179215		0.530928
A0A1L1RNC8	DNPEP	DNPEP					-0.179173		0.551149
A0A1D5PH65	A0A1D5PH65	TET3					-0.179129		0.738765
E1C8S9	DNAJC9	DNAJC9					-0.179114		0.542882
A0A1D5PN50	EZH2	EZH2					-0.178933		0.634067
P08287	P08287						-0.178847		0.551874
A0A1D5PRM6	NKTR	NKTR					-0.178753		0.745119
H9KYW9	VPS72	VPS72					-0.178375		0.620215
A0A1D5P7X9	Gga.9987	UQCRB					-0.178142		0.553442
F1P5H3	F1P5H3	SDE2					-0.17799		0.746582
Q5ZK96	BTBD9	BTBD9					-0.177697		0.726333
A0A1D5PQG9	DIAPH1	DIAPH2					-0.177576		0.554701
Q5ZML3	SRSF1				+	+	-0.17738		0.535167
E1C0V2	HID1	HID1					-0.177269		0.732486
P36197	ZEB1						-0.177004		0.623285
R4GM98	NME3	NME3					-0.176969		0.64168
Q5ZK77	BLOC1S5	BLOC1S5-TXNDC5;BLOC1S5					-0.1754		0.751555
A0A1D5PLG6	KIAA1429	VIRMA					-0.17485		0.633349
A0A1D5NVY0	USMG5	ATP5MD					-0.17456		0.552691
A0A1D5P251	A0A1D5P251	MAP1S					-0.174106		0.63492
A0A1D5P1C0	LRRFIP2	LRRFIP2			+		-0.173995		0.635153
A0A1D5NZ08	LOC776992						-0.173981		0.64534
E1C1X1	TMEM126A	TMEM126A					-0.17395		0.645409
A0A1D5PLD2	COG1	COG1					-0.173839		0.648214
F1NW43	PKM	PKM;PKM					-0.173826		0.543431
F1NVF2	MAP2K6	MAP2K6					-0.173499		0.748434
E1BVZ7	DYNLT3	DYNLT3					-0.173109		0.735617
A0A1D5P3H9	RAP1B	RAP1B					-0.172839		0.637597
E1BXK8	C1H7orf55	FMC1					-0.172438		0.757253
F1NQ53	SRP19	SRP19					-0.172254		0.64929
Q5ZMW5	ARHGAP26	ARHGAP26					-0.172096		0.634331
A0A1D5NZ66	PPP4R1	PPP4R1					-0.171944		0.650002
A0A1D5P2B8	C18ORF32	C18orf32					-0.17184		0.634909
F1NW03	PDP2	PDP2					-0.171723		0.738429
A0A1D5NVR1	SLC30A9	SLC30A9					-0.171572		0.743176
Q5ZJ03	GNG2	GNG2					-0.171462		0.759135
Q5ZMV5	ARPC5	ARPC5					-0.170951		0.560529
A0A1D5PL93	CNTRL	CNTRL	+	+	+	+	-0.170884		0.744469
E1BT09	RAB3GAP1	RAB3GAP1					-0.170635		0.654932
F1NHV6	YY1	YY1					-0.170507		0.642539
A0A1L1RR48	ZNF76	ZNF76					-0.170497		0.71434
A0A1D5NY78	STAG1	STAG1					-0.170431		0.65536
A0A1D5PBD2	A0A1D5PBD2	ATP5IF1					-0.170374		0.561786
E1BR42	DOCK2	DOCK2					-0.169799		0.552866
F1NHG6	F1NHG6	FAM162A					-0.169681		0.656937
A0A1D5P0T7	PPP2R5C	PPP2R5C					-0.169607		0.742729
A0A1L1RSG6	FAM210B	FAM210B					-0.16935		0.76321
E1C116	E1C116	RPS6KC1					-0.169348		0.743257
E1C8V9	SNRPG	SNRPG					-0.169095		0.656542
A0A1D5PWG7	BBS2	BBS2		+	+	+	-0.169075		0.747875
E1BTL1	CEP131	CEP131	+	+	+	+	-0.168889		0.748226
F1NDG9	MIER1	MIER1					-0.168871		0.657058
A0A1D5PEL9	RSBN1	RSBN1					-0.168692		0.717093
Q5ZM18	GTPBP4	GTPBP4					-0.168522		0.565833
F1NQV5	DDX27	DDX27					-0.16849		0.575123
P47826	RPLP0	RPLP0				+	-0.168212		0.556607
E1C0G0	TBCEL	AP000646.1;TBCEL					-0.168102		0.745794
A0A1D5P846	PPP1R12B						-0.168088		0.745822
A0A1D5PK78	PCASP2						-0.16779		0.758279
A0A1D5PUD1	A0A1D5PUD1	MROH1					-0.167578		0.750698
F1NUU7	F1NUU7	ZYG11B					-0.167571		0.750713
F1NR71	PSMD7	PSMD7					-0.166929		0.569325
Q5ZL35	ARGLU1	ARGLU1					-0.166916		0.662764
F1NNU7	ACOT9	ACOT9					-0.166342		0.651404
F1N803	C1S	C1S					-0.165862		0.721416
F1P5A5	F1P5A5	MRPS31					-0.165707		0.58145
A0A1D5P471	A0A1D5P471	PHC2					-0.165648		0.761984
[truncated: 4,198 more rows]

## Sheet: Proteins_DOWN_STIL-KO
Protein_ID	Protein_symbol	Hs_orthologue	Jakobsen_2011	CS-WT	CS-STIL	CS-CEP152	log2_stil_WT_average	log2_stil_WT_average.B.significant	log2_stil_WT_average.Significance.B
E1C653	RPL22L1	RPL22L1					-3.9123	+	1.10226e-38
P41366	VMO1	VMO1					-3.15693	+	2.85209e-23
Q5ZLF4	SLC30A5	SLC30A5					-2.76208	+	2.79503e-13
P17785	ANXA2	ANXA2					-2.63309	+	2.69653e-14
F1NYM7	CEP57	CEP57	+	+	+	+	-2.56312	+	3.48032e-10
E1C0Z9	E1C0Z9	STIL	+				-2.52116	+	2.36756e-07
R4GHQ9	SAYSD1	SAYSD1					-2.47496	+	2.90871e-08
R4GH84	R4GH84	HIVEP3					-2.32231	+	1.99071e-07
A0A1D6UPQ9	DAGLB	DAGLB					-2.3155	+	2.16293e-07
A0A1D5PYF4	TPK1	TPK1					-2.24698	+	3.26041e-09
Q9I8W6	EURL						-2.07089	+	2.15606e-05
E1C400	E1C400	POC5	+	+	+	+	-2.02865	+	5.80508e-06
R4GFT6	SUN2	SUN2					-1.98412	+	1.13925e-10
A0A1L1RK39	OXNAD1	OXNAD1					-1.88501	+	4.45006e-06
A0A1L1RYL6	SIRPA	SIRPB2					-1.68354	+	3.53404e-05
A0A1D5P532	CD1C	CD1C;CD1A;CD1B;CD1E;CD1D					-1.65792	+	1.47161e-05
F1NAC1	XBP1	XBP1					-1.64239	+	0.000744162
A0A1D5PG23	LAMP1	LAMP1					-1.62963	+	0.000817788
Q5ZMW6	MDM1		+	+	+	+	-1.62272	+	2.25321e-05
A0A1D5PQ96	HIBADH	HIBADH;HIBADH					-1.61924	+	2.34925e-05
A0A1D5PMI2	BCL11A	BCL11A					-1.61914	+	0.000314015
A0A1D5P142	A0A1D5P142	MICAL3					-1.61753	+	0.000318472
F1NH60	MDM1	MDM1	+	+	+	+	-1.5953	+	0.0010508
P0CB05	CEP63		+	+	+	+	-1.59479	+	0.000110021
Q5ZKK5	ODF2		+	+	+	+	-1.56889	+	0.000484207
Q5ZJI8	HIGD1A	AC099329.3;HIGD1B;HIGD1A					-1.53734	+	1.58234e-06
F1N9S1	KDM4C	KDM4C					-1.5116	+	0.000781508
F1NDF0	LOC423247						-1.51061	+	0.000217258
F1P099	ARSB	ARSB					-1.49898	+	0.000284432
F1NN44	ALPL	ALPL					-1.48702	+	7.63899e-07
F1N9Y1	ITPR3	ITPR3					-1.46945	+	4.46784e-06
F1N8H4	PSTPIP1	PSTPIP1					-1.4689	+	0.00110513
F1NW90	NEDD9	NEDD9					-1.4614	+	0.000406818
F1NMS1	C3H6ORF203	C6orf203					-1.45436	+	0.000153601
Q5F337	RAC2	RAC2					-1.45412	+	1.33158e-06
Q5F3L5	NEK6						-1.44907	+	0.000396779
E1C9I0	MYO1G	MYO1G					-1.41157	+	2.6853e-06
A0A1D5P356	ABCB8	ABCB8					-1.37508	+	0.000794114
F1NKJ7	F1NKJ7	ABHD10					-1.33592	+	0.000527328
Q5EES2	GPM6B	GPM6B					-1.31986	+	0.000150109
F1NL85	MAGT1	MAGT1					-1.30631	+	4.67777e-05
F1NDP5	TST	TST					-1.28609	+	0.000163661
F1NR44	ECHS1	ECHS1					-1.27555	+	2.22251e-05
A0A1D5PHR2	Gga.12069	KIF13B					-1.26364	+	0.00106791
A0A1D5P1K9	EPB41L1	EPB41L1					-1.26213	+	0.0010833
A0A1D5PL06	TBRG4	TBRG4					-1.23442	+	1.43605e-05
F1NQT4	NPC1	NPC1					-1.23177	+	0.000408414
Q5ZLI9	HIBADH	HIBADH;HIBADH					-1.23017	+	4.3064e-05
E1BT93	Gga.8366	AC002996.1;ALDH2					-1.22662	+	0.000326671
F1NSC7	F1NSC7	IGLV6-57;IGLV2-8;IGLV1-50;IGLV2-33;IGLV1-44;IGLV1-36;IGLV2-18;IGLV2-11;IGLV1-51;IGLV2-23;IGLV2-14;IGLV1-40;IGLV1-47					-1.22014	+	0.000351605
F1NMD8	SGPL1	SGPL1					-1.19989	+	0.00057782
F1N9E2	CD3D	CD3D;CD3G					-1.19975	+	0.00018894
E1C5F2	RNASET2	AL159163.1;RNASET2					-1.19495	+	0.000609318
A0A1D5NTZ8	LARS2	LARS2					-1.18932	+	0.000647083
Q5F4C0	HVCN1						-1.16416	+	0.000844312
F1NCN1	EXOG	EXOG					-1.1437	+	0.00104433
F1NBW0	MTPAP	MTPAP					-1.13645	+	0.000880879
Q5ZML6	FAM210A	FAM210A					-1.10716	+	0.000601246
A0A1L1RKU6	C7ORF26	C7orf26					-1.0958	+	0.000664492
A0A1D5PY54	A0A1D5PY54	LANCL2					-1.08092	+	0.000815403
A0A1D5PWI5	FARS2	FARS2					-1.07085	+	0.000914913
A0A1D5P4W9	SLC2A1	SLC2A1					-1.05946	+	0.00100672
E1BSL7	ERP44	ERP44					-1.02558	+	0.000649227
Q9DG45	PCBD2						-1.02525	+	0.000651811

## Sheet: Proteins_UP_STIL-KO
Protein_ID	Protein_symbol	Hs_orthologue	Jakobsen_2011	CS-WT	CS-STIL	CS-CEP152	log2_stil_WT_average	log2_stil_WT_average.B.significant	log2_stil_WT_average.Significance.B
F1N9J6	F1N9J6	MKNK1					3.02055	+	2.73571e-11
P12003	VCL	VCL					2.70231	+	2.99906e-31
Q5ZLK5	P4HA2						2.54381	+	7.76589e-20
P13648	LMNA						2.49728	+	5.96147e-27
A0A1D5PZB2	THNSL2	THNSL2					2.44411	+	7.22607e-08
A0A1D5NUL7	PRKCQ	PRKCQ					2.3678	+	6.58961e-12
A0A1D5PGW5	RFTN2	RFTN2					2.34653	+	2.34492e-07
A0A1D5NVG8	GLCCI1	GLCCI1					2.29113	+	1.21251e-20
Q98ST7	MOXD1						2.08697	+	2.95501e-13
F1NSM1	F1NSM1	NUDT9					2.07613	+	1.56833e-09
Q08393	Q08393						2.02967	+	3.36442e-07
Q9I8D1	MYO6						1.98166	+	2.5026e-08
F1P0Z8	F1P0Z8	GSAP					1.97916	+	5.69267e-18
E1BRJ5	E1BRJ5	TRAF4					1.92108	+	6.44224e-08
P42292	ALCAM	ALCAM					1.91271	+	1.49122e-06
Q98TX6	IRF-4	IRF4					1.84978	+	1.49081e-15
Q5ZHP7	EAF2	EAF2					1.83484	+	3.84213e-06
E1C1M7	PLK4	PLK4	+		+		1.83228	+	3.96125e-06
F1P5C3	ENTPD2L	ENTPD2					1.81851	+	6.27927e-05
A0A1D5PPP2	HDHD1	PUDP					1.79938	+	3.96612e-07
E1BY97	FAM114A1	FAM114A1					1.7581	+	6.66919e-10
A0A1D5NYW5	A0A1D5NYW5	FKBP11					1.73418	+	1.00418e-06
E1C105	RAB3C	RAB3C					1.6685	+	2.57459e-05
A0A1D5P366	A0A1D5P366	TNRC18					1.64212	+	0.000303816
E1C5E0	CAST	CAST					1.62358	+	1.10011e-08
R4GGF3	GLIPR2	GLIPR2					1.59959	+	6.81859e-11
A0A1D5P1D0	PAPSS2	PAPSS2					1.59618	+	2.97118e-06
Q5ZKY7	CD82	CD82					1.55908	+	4.9396e-06
R4GGE4	ARID3A	ARID3A					1.53964	+	3.3284e-10
F1NV37	NT5C1B	NT5C1B;NT5C1B-RDH14					1.52672	+	0.000114616
A0A1D5PBF2	A0A1D5PBF2	OXR1					1.51764	+	0.000847631
Q90YH9	TES	TES					1.46696	+	1.66621e-05
A0A1D5PRP5	SPG11	SPG11					1.45194	+	3.05367e-09
F1NL99	PTS	PTS					1.4408	+	0.000267617
F1N998	FNBP1L	FNBP1L					1.40601	+	3.89867e-07
F1NRZ9	PRODH	AC007325.2;PRODH					1.38574	+	9.45632e-07
Q805B1	TRAF-5	TRAF5	+				1.33159	+	8.83025e-05
E1BYL7	BLK	BLK					1.3272	+	9.29945e-05
F6RS71	LCP1	LCP1					1.28827	+	0.000250775
F1NBL3	RAB32	RAB32					1.28235	+	0.00114306
A0A1D5P097	ACOT7	ACOT7					1.27571	+	7.25023e-08
Q5ZLP8	IGF2BP3	IGF2BP3					1.26338	+	9.69001e-08
A0A1D5PQC1	ARVCF	ARVCF					1.25399	+	2.90071e-07
F1P2Z1	F1P2Z1	FAM117B					1.25332	+	0.00021716
F1P1U2	TP73	TP73					1.25174	+	3.58724e-08
Q9YGW6	EZR						1.24476	+	2.48282e-08
F1P0K1	RRBP1	RRBP1					1.23853	+	1.72454e-07
F1NEZ7	GTPBP6	GTPBP6					1.23804	+	0.000426717
R4GI43	R4GI43						1.23339	+	8.17594e-06
R9PXM5	IGLL1	IGLL1;IGLC2;IGLC1;IGLC7;IGLL5;IGLC3;IGLL1;IGLC2;IGLC1;IGLC7;IGLL5;IGLC3;IGLL1;IGLC2;IGLC1;IGLC7;IGLL5;IGLC3					1.22788	+	2.20076e-07
F1NQP8	CCDC6	CCDC6			+	+	1.20827	+	3.37513e-08
F1NUQ6	LAMB4	LAMB4					1.18867	+	0.000440784
E1BS94	FUCA2	FUCA2					1.1833	+	0.000466785
O42130	TOP2A						1.15761	+	3.30434e-07
F1P3V4	F1P3V4	LRRC47					1.14141	+	4.7311e-05
Q9W6S3	MAPKAP1	MAPKAP1					1.13985	+	3.65615e-05
A0A1D5PDC4	ENTPD1	AL365273.2;ENTPD1					1.13073	+	5.52905e-05
P01875	P01875						1.11352	+	6.12457e-07
E1C852	PDLIM1	PDLIM1					1.11015	+	0.000997727
A0A1D5PBN1	CD44	CD44					1.10518	+	7.98535e-05
A0A1L1RQF3	A0A1L1RQF3						1.09843	+	3.63507e-06
Q5F4A4	IMPDH2	IMPDH2					1.06255	+	1.94362e-06
F1NV47	LOC100859860	EHD4					1.03724	+	0.000204896
F1ND91	UBE2J1	UBE2J1					1.0128	+	3.23373e-05
A0A1D5P5F9	KPNA2	KPNA2			+		0.97783	+	3.8124e-05
A0A1L1RKY0	A0A1L1RKY0	SPTBN2					0.971123	+	1.68392e-05
F1P4I3	VAMP3	VAMP3			+		0.951259	+	1.38426e-05
F1P243	IL16	IL16;IL16					0.925009	+	4.04641e-05
F1N8K3	ARFGAP1	ARFGAP1					0.881777	+	0.000126113
A0A1D5PSK2	ARHGAP18	ARHGAP18					0.847002	+	0.000163694
O93510	GSN						0.843224	+	0.000116834
Q5ZHP4	TPD52	AC036214.3;TPD52					0.835621	+	0.000134574
Q8UW59	PARK7						0.823253	+	0.000225621
P05081	AK1	AK1					0.803685	+	0.000240659
Q5ZKE5	SDF4	SDF4					0.798762	+	0.000992928
F1P1M8	KIF4A	KIF4B;KIF4A					0.794642	+	0.000838297
A0A1D5NVE2	UBE2Q1	UBE2Q1					0.742418	+	0.000901727
F1P574	GMPPB	GMPPB					0.711802	+	0.00114538
