# Supplementary material for: Centriolar satellites are acentriolar assemblies of centrosomal proteins
Source: EMBO J. 2019 Jun 3;38(14):e101082. doi: 10.15252/embj.2018101082 (PMC6627235; doi:10.15252/embj.2018101082)
Supplement: Supplementary file 5 — Table EV3 [file EMBJ-38-e101082-s005.xlsx]

## Sheet: Legend_Table EV3
Table EV3: SILAC-based quantitative comparison of centriolar satellites from wild-type and acentriolar cells.
Table lists the PCM1-GFP interactors quantified from WT(PCM1-GFP) and STIL-KO(PCM1-GFP) cells (SILAC-CS, sheet 1). Sheet 2 reports all the PCM1-GFP interactors down-regulated in STIL-KO(PCM1-GFP), whereas sheet 3 the PCM1-GFP interactors up-regulated in STIL-KO(PCM1-GFP). Note that extra columns called "CS-WT", "CS-STIL", "CS-CEP152" and "Jakobsen_2011" are included to enable comparison of protei…

## Sheet: SILAC-CS
Log2_mean_ratio_FWD_REV	Log2_mean_ratio_FWD_REV.A.significant	Mean_intensity_FWD_REV	Log2_mean_ratio_FWD_REV.Significance.A	Protein_symbol	Protein_ID	CS-WT	CS-STIL	CS-CEP152	Mean_ratio_IGG	Gg_ensembl	Hs_orthologue	Hs_orthologue_ensembl	Jakobsen_2011
-4.1566	+	8.98798e+06	3.24407e-31	CEP41	E1C065	+			NA	ENSGALG00000008103	CEP41	ENSG00000106477	+
-3.51897	+	2.58969e+06	7.68254e-23	SPATA6	A0A1D5PH08				NA	ENSGALG00000010502	SPATA6	ENSG00000132122
-3.19751	+	2.35885e+08	3.88638e-19	CEP63	P0CB05	+	+	+	NA				+
-2.83034	+	1.81074e+08	2.49125e-15	CEP57	F1NYM7	+	+	+	NA	ENSGALG00000017201	CEP57	ENSG00000166037	+
-2.75554	+	1.33577e+08	1.30841e-14	CEP135	A0A1D5PSB6	+	+	+	NA	ENSGALG00000013776	CEP135	ENSG00000174799	+
-2.62363	+	2.79678e+07	2.19458e-13	P32882	P32882	+			NA	ENSGALG00000012821
-2.54931	+	4.04655e+06	1.01327e-12	CCDC171	A0A1D5NTA4				NA	ENSGALG00000015103	CCDC171	ENSG00000164989
-2.47372	+	1.11515e+07	4.59861e-12	CEP70	E1BXW8	+	+	+	NA	ENSGALG00000012087	CEP70	ENSG00000114107	+
-2.43182	+	8.52569e+06	1.04375e-11	CEP44	E1C687	+			NA	ENSGALG00000020201	CEP44	ENSG00000164118	+
-2.33628	+	5.43237e+06	6.43151e-11	CEP164	E1C8Q1				NA	ENSGALG00000007310	CEP164	ENSG00000110274	+
-2.27276	+	2.33373e+07	2.07316e-10	F1NMU4	F1NMU4	+	+	+	NA	ENSGALG00000000059	TUBB3	ENSG00000258947
-2.12921	+	6.26797e+08	2.60623e-09	TUBA4B	F1NW97	+	+	+	0.206993	ENSGALG00000011324	TUBA4A	ENSG00000127824
-2.08757	+	9.06088e+08	5.27428e-09	P09244	P09244	+	+	+	0.201906
-2.08389	+	7.61748e+07	5.60963e-09	TUBA8B	F1NMP3	+		+	NA	ENSGALG00000013045	TUBA8	ENSG00000183785
-2.04525	+	6.36974e+07	1.06507e-08	E1C400	E1C400	+	+	+	NA	ENSGALG00000014960	POC5	ENSG00000152359	+
-2.04014	+	8.83116e+07	1.15833e-08	MDM1	Q5ZMW6	+	+	+	NA				+
-2.00253	+	1.18612e+06	2.13573e-08	CEP19	F1P221				NA	ENSGALG00000006405	CEP19	ENSG00000174007	+
-1.94309	+	1.64669e+07	5.49426e-08	CEP112	A0A1D5PBF8	+	+		NA	ENSGALG00000034989	CEP112	ENSG00000154240	+
-1.73975	+	3.94443e+07	1.13734e-06	POC1B	A0A1D5PLI7	+	+	+	NA	ENSGALG00000035493	POC1B	ENSG00000139323	+
-1.71977	+	5.52656e+06	1.50618e-06	ANKRD26	A0A1D5PQL0		+		NA	ENSGALG00000009104	CCDC144A;ANKRD7;POTEJ;ANKRD36C;ANKRD18B;POTEA;POTEE;POTEM;ANKRD36;ANKRD36B;POTEF;POTEB2;ANKRD62;POTEH;POTEB3;ANKRD20A8P;ANKRD30A;ANKRD30B;POTEC;POTEI;AC098850.4;ANKRD18A;ANKRD20A2;ANKRD30BL;BX072566.1;POTED;POTEG;ANKRD20A4;ANKRD20A3;ANKRD20A1;POTEB;AC136352.3;ANKRD26	ENSG00000170160;ENSG00000106013;ENSG00000222038;ENSG00000174501;ENSG00000230453;ENSG00000188877;ENSG00000188219;ENSG00000222036;ENSG00000135976;ENSG00000196912;ENSG00000196604;ENSG00000230031;ENSG00000181626;ENSG00000198062;ENSG00000278522;ENSG00000229089;ENSG00000148513;ENSG00000180777;ENSG00000183206;ENSG00000196834;ENSG00000266302;ENSG00000180071;ENSG00000183148;ENSG00000163046;ENSG00000277630…	+
-1.64522	+	5.76422e+07	4.18278e-06	ODF2	E1BSP2	+	+	+	NA	ENSGALG00000004767	ODF2	ENSG00000136811	+
-1.60704	+	9.20953e+06	6.94436e-06	MDM1	F1NH60	+	+	+	NA	ENSGALG00000009905	MDM1	ENSG00000111554	+
-1.59616	+	5.23963e+07	8.00772e-06	TUBA3E	A0A1L1RR33	+	+	+	-0.036211	ENSGALG00000040586
-1.5348	+	797776	1.75876e-05	ENKD1	F1P0V8				NA	ENSGALG00000001204	ENKD1	ENSG00000124074
-1.42559	+	5.61676e+07	6.65516e-05	CEP192	A0A1D5PSP1	+	+	+	NA	ENSGALG00000035625	CEP192	ENSG00000101639	+
-1.09527	+	1.43203e+08	0.00217557	CEP76	E1BZ70	+	+	+	NA	ENSGALG00000013858	CEP76	ENSG00000101624	+
-1.02965	+	4.19024e+07	0.00395414	CEP78	E1C530	+	+	+	NA	ENSGALG00000015179	CEP78	ENSG00000148019	+
-1.01035	+	2.14151e+06	0.00468641	CEP85	A0A1D5PMR7		+		NA	ENSGALG00000042624	CEP85	ENSG00000130695	+
-0.978189	+	2.96239e+07	0.00618201	EDC4	A0A1D5PW21	+	+	+	NA	ENSGALG00000040875	EDC4	ENSG00000038358
-0.963137	+	977562	0.00701976	MZT2B	A0A1D5NZK1		+		NA	ENSGALG00000035749	MZT2B;MZT2A	ENSG00000152082;ENSG00000173272	+
-0.946577	+	3.43673e+06	0.00805811	A0A1L1RW28	A0A1L1RW28	+	+	+	NA	ENSGALG00000046258	FAM92A	ENSG00000188343
-0.87248	+	2.13441e+07	0.0145839	CETN2	F1NM71	+	+	+	NA	ENSGALG00000007510	CETN1;CETN2	ENSG00000177143;ENSG00000147400	+
-0.84627	+	2.02054e+06	0.0178216	YWHAZ	Q5ZKC9		+	+	NA	ENSGALG00000031387	YWHAZ	ENSG00000164924
-0.818696	+	3.51342e+07	0.0218916	TUBGCP2	Q5ZKY5	+	+	+	-0.195934	ENSGALG00000003526	TUBGCP2	ENSG00000130640	+
-0.814084	+	6.53933e+06	0.0226459	LDHA	E1BTT8	+			NA	ENSGALG00000006300	LDHAL6B;LDHA;LDHC;LDHAL6A	ENSG00000171989;ENSG00000134333;ENSG00000166796;ENSG00000166800
-0.810275	+	4.67871e+07	0.0232859	ALMS1	A0A1L1RLW1	+	+	+	NA	ENSGALG00000044620	ALMS1	ENSG00000116127	+
-0.809006	+	2.7817e+06	0.0235026	TUBGCP6	A0A1D5PQ10				NA	ENSGALG00000032156	TUBGCP6	ENSG00000128159	+
-0.791737	+	5.10442e+07	0.0266297	DZIP1	F1P045	+	+	+	NA	ENSGALG00000016895	DZIP1	ENSG00000134874
-0.790656	+	3.96322e+07	0.0268368	TUBGCP3	F1P2S9	+	+	+	NA	ENSGALG00000016836	TUBGCP3	ENSG00000126216	+
-0.782021	+	841715	0.0285422	HSP70	Q7SX63	+	+	+	NA	ENSGALG00000011715	HSPA2	ENSG00000126803
-0.778941	+	1.25899e+08	0.0291728	POC1A	A0A1D5P3R0	+	+	+	NA	ENSGALG00000034572	POC1A	ENSG00000164087	+
-0.745103	+	1.28487e+07	0.0369261	MAP2	E1C6D1	+	+	+	NA	ENSGALG00000002789	MAP2	ENSG00000078018
-0.737485	+	1.85137e+06	0.0388957	FAM92A1	A0A1D5PRB8				NA	ENSGALG00000041493	FAM92A	ENSG00000188343
-0.71861	+	1.83912e+07	0.0441631	TUBG1	A0A1D5NU82	+		+	-0.0129226	ENSGALG00000030003	TUBG2;TUBG1	ENSG00000037042;ENSG00000131462	+
-0.717284	+	7.07359e+06	0.0445547	A0A1D5NUX8	A0A1D5NUX8		+		0.307126	ENSGALG00000032336	SLC25A10;AC139530.2	ENSG00000183048;ENSG00000262660
-0.712652	+	2.97166e+06	0.0459459	TUBGCP4	E1BQM2	+	+	+	NA	ENSGALG00000008549	TUBGCP4	ENSG00000137822	+
-0.707149	+	1.12225e+08	0.0476461	CEP120	E1C8S5	+	+	+	NA	ENSGALG00000005368	CEP120	ENSG00000168944	+
-0.656692		738091	0.0658412	TOP2A	O42130				NA
-0.643253		2.26415e+06	0.071554	MAP7D1	F1NYV3	+		+	NA	ENSGALG00000021634	MAP7D1	ENSG00000116871
-0.629573		445419	0.0777801	A0A1D5NZX0	A0A1D5NZX0				0.678113	ENSGALG00000037405	B3GALT6	ENSG00000176022
-0.624112		1.95929e+06	0.0803857	EPHX1L	E1C7F4				0.513591	ENSGALG00000010303	EPHX1	ENSG00000143819
-0.592286		1.8062e+07	0.0970126	E1C5B2	E1C5B2		+	+	NA	ENSGALG00000014648	CETN3	ENSG00000153140	+
-0.586253		602265	0.100455	EIF3L	Q5F428				-0.109636	ENSGALG00000012296	EIF3L	ENSG00000100129
-0.584885		352365	0.101249	TIMM10B	A0A1D5PN84	+	+		NA	ENSGALG00000042572	TIMM10B;AC084337.2	ENSG00000132286;ENSG00000283977
-0.584867		1.86966e+06	0.101259	A0A1L1RM61	A0A1L1RM61	+	+	+	NA	ENSGALG00000001373	TRAF3IP3	ENSG00000009790
-0.579922		2.30499e+07	0.104172	KLHL7	Q5ZI33	+	+	+	NA
-0.543508		4.48222e+06	0.12771	PFKP	A0A1D5P0Z0	+	+	+	NA	ENSGALG00000006939	PFKP	ENSG00000067057
-0.499294		1.41871e+07	0.161623	SLC25A13	Q5ZIF4		+		0.252547	ENSGALG00000009728	SLC25A13	ENSG00000004864
-0.49723		1.44129e+07	0.163358	DNAJC13	A0A1D5NZ71	+	+	+	0.355351	ENSGALG00000035068	DNAJC13	ENSG00000138246
-0.484787		2.89209e+06	0.174117	NDC80	Q76I89		+	+	NA	ENSGALG00000014801	NDC80	ENSG00000080986
-0.481213		4.52785e+06	0.177304	AGK	E1BTF5		+	+	0.307392	ENSGALG00000012870	AGK	ENSG00000006530
-0.47105		8.00754e+07	0.186601	TALPID3	Q1G7G9	+	+	+	NA	ENSGALG00000012025	KIAA0586	ENSG00000100578	+
-0.470073		382307	0.187513	DNAJB6	Q5F3Z5			+	NA	ENSGALG00000006477
-0.462117		961054	0.195067	DCTN5	F1N8W9		+		NA	ENSGALG00000006088	DCTN5	ENSG00000166847	+
-0.458378		447664	0.198692	F1NJF0	F1NJF0			+	NA	ENSGALG00000001654	C1QBP	ENSG00000108561
-0.456594		297452	0.200439	PSMD7	F1NR71				NA	ENSGALG00000000707	PSMD7	ENSG00000103035
-0.448304		273981	0.208705	NME7	E1C3P8				NA	ENSGALG00000015230	NME7	ENSG00000143156	+
-0.445649		534763	0.211404	RNMT	E1BYM1				NA	ENSGALG00000013889	RNMT	ENSG00000101654
-0.439525		1.53209e+06	0.217725	HNRNPA1	A0A1D5P5G1				0.252099	ENSGALG00000042011	HNRNPA1L2;HNRNPA1	ENSG00000139675;ENSG00000135486
-0.435928		1.18356e+07	0.2215	CCDC18	E1C0J0	+	+	+	NA	ENSGALG00000005889	CCDC18	ENSG00000122483
-0.429366		2.46011e+09	0.228509	F1NPE2	F1NPE2	+	+	+	NA	ENSGALG00000028172	WDR90	ENSG00000161996	+
-0.421325		8.62805e+06	0.23731	CETN1	R4GLB5	+	+	+	NA	ENSGALG00000026741
-0.417354		1.46826e+07	0.241744	MYH9	P14105	+	+	+	NA
-0.40296		2.66298e+06	0.258302	SNRPA1	A0A1L1RNQ6				0.218938	ENSGALG00000007170	SNRPA1	ENSG00000131876
-0.386325		5.01637e+06	0.278398	ACTC1	P68034				NA	ENSGALG00000009844	ACTC1	ENSG00000159251
-0.379325		9.81383e+06	0.287164	E1BTX8	E1BTX8				0.586447	ENSGALG00000016524	CAD	ENSG00000084774
-0.371196		195964	0.297576	ILF2	A0A1L1RJV3		+	+	NA	ENSGALG00000011570	ILF2	ENSG00000143621
-0.365329		1.1406e+07	0.305245	A0A1D5PEQ2	A0A1D5PEQ2	+	+	+	NA	ENSGALG00000033570	CCDC15	ENSG00000149548	+
-0.362721		5.21787e+06	0.308696	ACTR10	F1NG10		+	+	NA	ENSGALG00000012041	ACTR10	ENSG00000131966	+
-0.362713		507413	0.308707	CLTC	F1NW23				NA	ENSGALG00000005139	CLTC	ENSG00000141367
-0.356294		5.48839e+06	0.317311	A0A1D5P3P2	A0A1D5P3P2		+	+	NA	ENSGALG00000031167	CSPP1	ENSG00000104218	+
-0.346876		4.39444e+08	0.330215	CEP95	E1C951	+	+	+	NA	ENSGALG00000003540	CEP95	ENSG00000258890	+
-0.346191		5.0003e+08	0.331168	WDR37	E1C008	+	+	+	NA	ENSGALG00000006749	WDR37	ENSG00000047056
-0.344658		1.40493e+09	0.333303	AKAP9	A0A1D5PNE9	+	+	+	NA	ENSGALG00000040724	AKAP9	ENSG00000127914	+
-0.344109		4.01795e+06	0.334071	NONO	Q5ZIZ5				NA	ENSGALG00000005507	NONO	ENSG00000147140
-0.340504		2.18122e+06	0.339137	P24032	P24032		+	+	NA	ENSGALG00000014854	MYL12B;MYL12A	ENSG00000118680;ENSG00000101608
-0.336472		4.29652e+08	0.34486	PCNT	F1NGJ4	+	+	+	NA	ENSGALG00000007021	PCNT	ENSG00000160299	+
-0.329699		988681	0.354615	KIAA1715	A0A1D5PNA3				0.231859	ENSGALG00000037944	LNPK	ENSG00000144320
-0.329538		956584	0.354848	PPIL1	A0A1L1RJW4				0.170121	ENSGALG00000034630	PPIL1	ENSG00000137168
-0.329021		2.45039e+08	0.3556	CEP128	E1C8L5	+	+	+	NA	ENSGALG00000010562	CEP128	ENSG00000100629	+
-0.32297		1.19445e+06	0.364475	E1BS20	E1BS20				NA	ENSGALG00000010998	EFCAB7	ENSG00000203965
-0.320427		5.56066e+07	0.368246	KTN1	Q90631	+	+	+	NA
-0.312608		2.34403e+06	0.379991	FECH	A0A1D5NT72				0.448143	ENSGALG00000038461	FECH	ENSG00000066926
-0.304673		640616	0.392142	SEC22B	Q5ZJW4				NA	ENSGALG00000039704	SEC22B	ENSG00000265808
-0.304519		9.12775e+08	0.392381	CCDC77	E1BQS8	+	+	+	NA	ENSGALG00000012987	CCDC77	ENSG00000120647	+
-0.300251		4.69516e+06	0.399016	SF3A3	Q5F387				0.263156	ENSGALG00000001540	SF3A3	ENSG00000183431
-0.298861		3.76616e+08	0.401191	CEP250	A0A1D5PIH8	+	+	+	NA	ENSGALG00000026151	CEP250	ENSG00000126001	+
-0.293637		1.33734e+06	0.40943	A0A1D5PFF1	A0A1D5PFF1				NA	ENSGALG00000042282	SNRPD2	ENSG00000125743
-0.292765		2.10067e+07	0.410815	YME1L1	Q5ZIG8		+	+	0.244251	ENSGALG00000007492	YME1L1	ENSG00000136758
-0.291124		820920	0.413429	E1C5T0	E1C5T0		+	+	NA	ENSGALG00000005779	FBXO31	ENSG00000103264
-0.290406		1.29522e+07	0.414576	DCTN3	A0A1D6UPU1		+	+	NA	ENSGALG00000021365	DCTN3	ENSG00000137100	+
-0.280076		1.53372e+06	0.431282	CDC5L	E1C6A9				0.151011	ENSGALG00000016704	CDC5L	ENSG00000096401
-0.278457		1.34429e+06	0.433935	CUL1	A0A1D5P2L3		+		NA	ENSGALG00000036941	CUL1	ENSG00000055130
-0.275402		2.26852e+06	0.438968	SSR1	F1P4F4				NA	ENSGALG00000012798	SSR1	ENSG00000124783
-0.274654		880517	0.440206	SNW1	F1NNJ3				NA	ENSGALG00000010501	SNW1	ENSG00000100603
-0.274405		4.40979e+06	0.440618	CAPZA1	P13127	+	+	+	NA	ENSGALG00000001547	CAPZA1	ENSG00000116489
-0.273573		2.01695e+06	0.441997	PLRG1	E1BVN5				0.250228	ENSGALG00000009257	PLRG1	ENSG00000171566
-0.273262		423218	0.442513	WDR5	F1NGW4				NA	ENSGALG00000002659	WDR5	ENSG00000196363
-0.266183		1.30225e+06	0.454355	SLC25A22	A0A1D5PSP0				NA	ENSGALG00000039335	SLC25A22	ENSG00000177542
-0.264197		1.97558e+07	0.45771	DCTN4	E1BQQ5	+	+	+	NA	ENSGALG00000004534	DCTN4	ENSG00000132912	+
-0.260752		1.4045e+06	0.463561	A0A1D5P1X4	A0A1D5P1X4		+		NA	ENSGALG00000033123	KEAP1	ENSG00000079999
-0.260164		737963	0.464564	ACLY	F1P269	+	+		NA	ENSGALG00000003475	ACLY	ENSG00000131473
-0.256439		2.51419e+06	0.470946	CAPZB	P14315	+	+	+	NA	ENSGALG00000004034	CAPZB	ENSG00000077549
-0.253055		5.60311e+06	0.476784	LRP5	Q5ZKF9				NA	ENSGALG00000029533	LRP5	ENSG00000162337
-0.252142		1.76937e+06	0.478365	TRAFD1	A0A1D5NZ72	+	+		NA	ENSGALG00000043208	TRAFD1	ENSG00000135148
-0.248627		883196	0.484483	YWHAG	Q5F3W6		+		NA
-0.248229		1.32755e+07	0.485178	A0A1D5PBD1	A0A1D5PBD1	+	+	+	NA	ENSGALG00000037031	AKNA	ENSG00000106948	+
-0.245196		554078	0.490496	ZNF326	Q5ZJ02				0.172371	ENSGALG00000006113	ZNF326	ENSG00000162664
-0.244765		949462	0.491253	FBXW11	A0A1D5NYD3				NA	ENSGALG00000002229	FBXW11	ENSG00000072803	+
-0.244449		1.10106e+08	0.491809	E1C5B0	E1C5B0	+	+	+	NA	ENSGALG00000017314	C2CD3	ENSG00000168014	+
-0.243965		1.05141e+07	0.492662	SDCCAG8	F1NQI6	+	+	+	NA	ENSGALG00000010713	SDCCAG8	ENSG00000054282	+
-0.236963		447669	0.505083	SLC25A11	A0A1D5PNK3				NA	ENSGALG00000029383	SLC25A11	ENSG00000108528
-0.234485		235177	0.509518	PPIG	E1C591				NA	ENSGALG00000009839	PPIG	ENSG00000138398
-0.226834		4.29708e+06	0.52334	STRN3	A0A1D5PSR0	+	+	+	NA	ENSGALG00000040464	STRN3	ENSG00000196792
-0.224715		3.61924e+06	0.527201	AURKA	E1BVE1				NA	ENSGALG00000007768	AURKA	ENSG00000087586	+
-0.220739		3.57813e+06	0.534485	BCAP31	A0A1D5NXR2				0.179515	ENSGALG00000035236	BCAP31	ENSG00000185825
-0.218869		4.53997e+07	0.537929	ACTR1A	Q5ZM58	+	+	+	NA	ENSGALG00000008086	ACTR1A	ENSG00000138107	+
-0.21468		3.578e+06	0.545683	DHCR24	F7BEW1				NA	ENSGALG00000010798	DHCR24	ENSG00000116133
-0.212164		1.22872e+06	0.550368	SMU1	Q5ZME8				0.173682	ENSGALG00000002014	SMU1	ENSG00000122692
-0.211542		748500	0.551529	ELAVL1	A0A1L1RSY4				0.355796	ENSGALG00000000726	ELAVL1	ENSG00000066044
-0.209349		1.7001e+08	0.555631	UBB	P0CG62	+	+	+	0.359505	ENSGALG00000004509
-0.209011		7.77634e+06	0.556265	PPFIBP1	F1P199	+	+		NA	ENSGALG00000014106	PPFIBP1	ENSG00000110841
-0.202585		3.99078e+06	0.568379	YWHAB	Q5ZLQ6		+	+	NA	ENSGALG00000004143	YWHAB	ENSG00000166913
-0.201926		6.99448e+06	0.56963	LMNB2	F1NP51	+	+	+	NA	ENSGALG00000000470	LMNB2	ENSG00000176619
-0.200747		1.1249e+08	0.571868	ACTG1	Q5ZMQ2		+		0.0892948	ENSGALG00000028749
-0.194573		6.95377e+07	0.583659	DCTN2	A0A1D5PGQ9	+	+	+	NA	ENSGALG00000034955	DCTN2	ENSG00000175203	+
-0.194279		1.77161e+07	0.584223	ERH	F1NHW3				0.113959	ENSGALG00000017384	ERH	ENSG00000100632
-0.193623		4.26302e+06	0.585482	FAM120A	A0A1D5NVZ1				0.255773	ENSGALG00000039316	FAM120A	ENSG00000048828
-0.192149		8.07654e+07	0.588317	DCTN1	A0A1D5PCY8	+	+	+	NA	ENSGALG00000035156	DCTN1	ENSG00000204843	+
-0.189976		1.06161e+06	0.592509	MTFR1	Q9PTD5				NA	ENSGALG00000038385	MTFR1	ENSG00000066855
-0.188503		850147	0.595359	MAPRE1	Q5ZLC7			+	NA				+
-0.184084		2.26315e+07	0.603946	LRRCC1	A0A1D5PRW0	+	+	+	NA	ENSGALG00000039499	LRRCC1	ENSG00000133739	+
-0.182869		2.50739e+06	0.606315	A0A1D5P3S0	A0A1D5P3S0				NA	ENSGALG00000036359	RUVBL2	ENSG00000183207
-0.182504		4.27484e+07	0.607029	E1BWN2	E1BWN2	+	+	+	NA	ENSGALG00000013951	AHI1	ENSG00000135541
-0.178632		2.01823e+08	0.614613	CCDC61	Q5ZJ07	+	+	+	NA	ENSGALG00000006714	CCDC61	ENSG00000104983	+
-0.178606		2.4944e+06	0.614665	VCP	A0A1D5PF52				NA	ENSGALG00000001986	VCP	ENSG00000165280
-0.178568		2.14714e+08	0.614739	CLASP2	A0A1D5PJX5	+	+	+	NA	ENSGALG00000032647	CLASP2	ENSG00000163539
-0.17531		5.56644e+08	0.621155	CDK5RAP2	A0A1D5NU48	+	+	+	NA	ENSGALG00000041102	CDK5RAP2	ENSG00000136861	+
-0.173113		441061	0.625495	PPP1CC	Q5ZL39				NA	ENSGALG00000004571	PPP1CC	ENSG00000186298
-0.171577		2.21506e+07	0.628539	TPX2	F1NW64	+	+	+	NA	ENSGALG00000006267	TPX2	ENSG00000088325
-0.169885		4.23125e+06	0.6319	CHMP4B	Q5ZHP5		+	+	NA	ENSGALG00000002095	CHMP4B	ENSG00000101421
-0.169449		2.15372e+06	0.632766	BDH1	Q5ZJZ5			+	NA
-0.167544		7.03679e+06	0.636561	ZBTB21	E1C695	+	+	+	NA	ENSGALG00000016147	ZBTB21	ENSG00000173276
-0.165832		1.20285e+06	0.639979	FKBP15	F1NNV4		+	+	NA	ENSGALG00000008838	FKBP15	ENSG00000119321
-0.159981		1.01024e+08	0.651717	OFD1	F1NGR2	+	+	+	NA	ENSGALG00000016576	OFD1	ENSG00000046651	+
-0.157138		555087	0.657453	SRSF7	Q5ZMI0			+	NA	ENSGALG00000033120	SRSF7	ENSG00000115875
-0.152143		815600	0.66758	TUBE1	E1C1L7		+	+	NA	ENSGALG00000015017	TUBE1	ENSG00000074935
-0.151331		3.17782e+06	0.669232	HNRNPA2B1	Q5ZME1				0.102621	ENSGALG00000011036	HNRNPA2B1	ENSG00000122566
-0.150768		3.27277e+06	0.670378	PRPF4	F1NNQ9				0.040647	ENSGALG00000008857	PRPF4	ENSG00000136875
-0.148735		6.13734e+07	0.674524	PGAM5	F1NY62	+	+	+	-0.153918	ENSGALG00000002137	PGAM5	ENSG00000247077
-0.144023		2.70364e+07	0.684169	HNRNPU	F1NSP8				0.181837	ENSGALG00000010671	HNRNPU	ENSG00000153187
-0.143022		8.57075e+08	0.686225	TBC1D31	A0A1D5P1C4	+	+	+	NA	ENSGALG00000030460	TBC1D31	ENSG00000156787	+
-0.141804		1.01075e+07	0.68873	RPL23	A0A1D5PDZ9				NA	ENSGALG00000001634
-0.141544		1.68528e+06	0.689266	LRRFIP2	A0A1D5P1C0		+		NA	ENSGALG00000033102	LRRFIP2	ENSG00000093167
-0.140288		4.18265e+06	0.691853	TBCCD1	Q5ZKT1		+	+	NA	ENSGALG00000006566	TBCCD1	ENSG00000113838
-0.139914		1.88141e+08	0.692623	THRAP3	F1NY54				0.108946	ENSGALG00000002144	THRAP3	ENSG00000054118
-0.138771		7.82267e+06	0.694983	PPP2R3B	E1BWQ8	+		+	NA	ENSGALG00000016702	PPP2R3B	ENSG00000167393
-0.137489		4.01898e+06	0.697631	A0A1D5PVN8	A0A1D5PVN8				NA	ENSGALG00000032485	SSR4	ENSG00000180879
-0.135851		1.92873e+06	0.701022	PSMD2	E1BX02	+	+		NA	ENSGALG00000006294	PSMD2	ENSG00000175166
-0.130799		2.45235e+07	0.711513	CALM	P62149	+	+	+	NA	ENSGALG00000026445	CALM1	ENSG00000198668
-0.130249		3.93929e+06	0.71266	R4GLT4	R4GLT4				NA	ENSGALG00000027482	SNTB2	ENSG00000168807
-0.129126		2.50433e+06	0.715001	CCT5	Q5F411				0.172906	ENSGALG00000013041	CCT5	ENSG00000150753
-0.12659		5.02268e+07	0.720297	CEP290	E1C5Z3	+	+	+	NA	ENSGALG00000011177	CEP290	ENSG00000198707	+
-0.126415		6.88092e+06	0.720662	RASAL3	A0A1D5PAG9	+	+		-0.0802262	ENSGALG00000039156	RASAL3	ENSG00000105122
-0.125938		4.15133e+07	0.721661	SNRNP200	A0A1D5NUU1				-0.0372681	ENSGALG00000031298	SNRNP200	ENSG00000144028
-0.121576		2.57141e+06	0.730809	C12H3ORF14	E1C3D4	+	+	+	NA	ENSGALG00000007182	C3orf14	ENSG00000114405
-0.119388		3.03184e+08	0.735412	BBS4	F1NGP6	+	+	+	NA	ENSGALG00000001798	BBS4	ENSG00000140463
-0.115545		1.53123e+07	0.74352	BCLAF1	E1BWR0				-0.0377846	ENSGALG00000013935	BCLAF1	ENSG00000029363
-0.114684		653082	0.745342	ATP5H	E1C658				NA	ENSGALG00000007926	ATP5H	ENSG00000167863
-0.112111		2.73982e+06	0.75079	A0A1D5PDY4	A0A1D5PDY4		+	+	NA	ENSGALG00000031648	CSPP1	ENSG00000104218	+
-0.111022		8.65346e+06	0.753099	IMMT	F1P3U1	+	+	+	-0.104125	ENSGALG00000015783	IMMT	ENSG00000132305
-0.110653		4.09183e+06	0.753883	SKP1	Q5ZKF5		+	+	NA	ENSGALG00000006474	AC104109.3	ENSG00000272772
-0.101272		2.10581e+07	0.773877	A0A1D5P7E4	A0A1D5P7E4				0.0641994	ENSGALG00000042994	DDX41	ENSG00000183258
-0.0966447		1.17043e+07	0.783796	PRPF19	A0A1D5P8J6				0.266348	ENSGALG00000040048	PRPF19	ENSG00000110107
-0.0937041		8.05195e+06	0.790118	SF3B1	E1C2C3				0.0909622	ENSGALG00000008038	SF3B1	ENSG00000115524
-0.0917422		1.59313e+07	0.794344	SF3B3	A0A1D6UPS9				0.163796	ENSGALG00000002531	SF3B3	ENSG00000189091
-0.0908666		7.13379e+06	0.796231	PTPMT1	F1ND18				-0.0300536	ENSGALG00000008091	PTPMT1	ENSG00000110536
-0.0905358		6.8985e+06	0.796945	LSM14A	Q5ZL27				-0.0022801	ENSGALG00000004935	LSM14A	ENSG00000257103
-0.0904688		1.12578e+07	0.797089	HSPA5	Q90593			+	0.254317	ENSGALG00000001000	HSPA5	ENSG00000044574
-0.0895202		4.51335e+06	0.799136	PHB	P84173				0.0901979	ENSGALG00000038604	PHB	ENSG00000167085
-0.0888579		2.82011e+06	0.800567	AACS	Q5ZLG0	+			NA	ENSGALG00000002899	AACS	ENSG00000081760
-0.0830459		6.38377e+07	0.813144	FOPNL	F1NWL8	+	+	+	NA	ENSGALG00000006532	FOPNL	ENSG00000133393	+
-0.0819173		1.04521e+07	0.815593	UBAP2L	A0A1D5P8V6	+		+	NA	ENSGALG00000024094	UBAP2L	ENSG00000143569
-0.0799192		1.00606e+07	0.819931	RACGAP1	A0A1D5PRF9	+	+	+	NA	ENSGALG00000033231	RACGAP1	ENSG00000161800
-0.0796238		5.65899e+06	0.820573	H4-I	P62801				NA	ENSGALG00000025786
-0.075391		2.01154e+06	0.829784	MGAT2	A0A1D5PJ47				0.050289	ENSGALG00000031212	MGAT2	ENSG00000168282
-0.0749804		3.81627e+06	0.830679	HNRNPM	F7B5K7				0.159888	ENSGALG00000000377	HNRNPM	ENSG00000099783
-0.0748637		3.75422e+07	0.830933	EFTUD2	Q5F3X4				0.0724939	ENSGALG00000000988	EFTUD2	ENSG00000108883
-0.0744676		953481	0.831796	CAPZA2	P28497		+	+	NA	ENSGALG00000043437	CAPZA2	ENSG00000198898
-0.0744139		2.43398e+07	0.831913	F1NNE0	F1NNE0	+			0.292744	ENSGALG00000007821	DNAJA3	ENSG00000103423
-0.0734102		3.20838e+07	0.834102	PRPF8	E1BZT5				-0.023427	ENSGALG00000002943	PRPF8	ENSG00000174231
-0.0715356		1.35211e+07	0.838194	P02263	P02263				0.0161087	ENSGALG00000027315	H2AFJ	ENSG00000246705
-0.068438		5.30276e+09	0.844964	PCM1	Q8AV28	+	+	+	NA	ENSGALG00000013602	PCM1	ENSG00000078674	+
-0.0583157		711730	0.867166	FUS	A0A1D5P411				NA	ENSGALG00000032219	FUS	ENSG00000089280
-0.0582087		254235	0.867401	RAB7A	A0A1L1RYR3				NA	ENSGALG00000005902	RAB7A	ENSG00000075785
-0.0555943		1.71892e+06	0.873153	SNRNP40	F1NUK8				0.0438443	ENSGALG00000000615	SNRNP40	ENSG00000060688
-0.0532833		4.43015e+06	0.878244	TPTE2	E1BUX1	+	+		NA	ENSGALG00000017031	TPTE;TPTE2	ENSG00000274391;ENSG00000132958
-0.0528727		4.37821e+08	0.879149	HADHA	A0A1L1RK25	+	+	+	0.00875223	ENSGALG00000016536	HADHA	ENSG00000084754
-0.0520453		1.00598e+07	0.880973	C14ORF80	R4GKA5	+	+	+	NA	ENSGALG00000027492	TEDC1	ENSG00000185347
-0.0518056		1.28113e+06	0.881501	RPS7	F1NN16				NA	ENSGALG00000016392	RPS7	ENSG00000171863
-0.0500845		945395	0.885298	LARP1	A0A1D5PFY6		+		NA	ENSGALG00000040109	LARP1	ENSG00000155506
-0.0496668		302952	0.88622	HNRNPD	F6QGM9				NA	ENSGALG00000011184	HNRNPD	ENSG00000138668
-0.0480355		4.42473e+06	0.889821	HNRNPK	Q5ZIQ3				0.0703499	ENSGALG00000040086
-0.0469702		1.96291e+06	0.892175	PSMD3	A0A1L1RL24		+		NA	ENSGALG00000033162	PSMD3	ENSG00000108344
-0.0467536		2.39778e+06	0.892653	SAMM50	E1C8A2				NA	ENSGALG00000014194	SAMM50	ENSG00000100347
-0.0442752		1.04904e+07	0.898132	POLDIP3	Q5F4B6				0.047542	ENSGALG00000011863	POLDIP3	ENSG00000100227
-0.0437942		1.60246e+06	0.899196	DHX35	E1C4U5				0.176934	ENSGALG00000003658	DHX35	ENSG00000101452
-0.04126		3.34462e+06	0.904804	SPRYD3	A0A1D5PX56	+	+	+	NA	ENSGALG00000031222	SPRYD3	ENSG00000167778
-0.0365736		5.24926e+06	0.915187	RBM14	A0A1D5NTG2	+	+	+	0.245331	ENSGALG00000035260	RBM14	ENSG00000239306
-0.0352292		1.74984e+07	0.918168	RPS4	P47836				NA	ENSGALG00000004831	RPS4X	ENSG00000198034
-0.0344515		2.46235e+07	0.919894	PABPC1	A0A1D5NYB2				0.000255856	ENSGALG00000030280
-0.0322907		1.26978e+07	0.924689	RPS27	A0A1D5NZ06				NA	ENSGALG00000037441	RPS27	ENSG00000177954
-0.0321736		1.3591e+07	0.924949	A0A1L1RKB2	A0A1L1RKB2				NA	ENSGALG00000045947
-0.0315958		1.14567e+06	0.926231	PSMC1	Q90732			+	NA
-0.0279629		2.49594e+06	0.934301	RPS8	A0A1L1RYE0		+		NA	ENSGALG00000010124	RPS8	ENSG00000142937
-0.0274068		1.69341e+06	0.935537	RBBP4	Q9W7I5				NA
-0.026619		5.90279e+06	0.937288	RUVBL1	F1N8Z4				-0.0801037	ENSGALG00000005931	RUVBL1	ENSG00000175792
-0.0247926		1.37766e+06	0.941349	ABCD3	Q5F4B9				NA	ENSGALG00000005647	ABCD3	ENSG00000117528
-0.02327		2.58763e+07	0.944735	PRKACB	A0A1D5P6I8	+	+	+	NA	ENSGALG00000028530	PRKACB	ENSG00000142875	+
-0.0229914		1.02988e+07	0.945355	H2B-I	P0C1H3				-0.532531	ENSGALG00000042263	HIST1H2BA	ENSG00000146047
-0.0220208		6.17612e+06	0.947514	SF3A1	F1NU16				0.145678	ENSGALG00000007937	SF3A1	ENSG00000099995
-0.0167033		4.14597e+07	0.959351	USP9X	E1BWJ5	+	+	+	NA	ENSGALG00000016236	USP9X;USP9Y	ENSG00000124486;ENSG00000114374
-0.0153948		1.98734e+07	0.962265	PRPF6	A0A1D5P075				-0.040581	ENSGALG00000006001	PRPF6	ENSG00000101161
-0.0149958		681326	0.963154	RCN2	A0A1D5P5X1		+		NA	ENSGALG00000039284	RCN2	ENSG00000117906
-0.0148011		1.95981e+09	0.963588	MIB1	E1C2G3	+	+	+	NA	ENSGALG00000014974	MIB1	ENSG00000101752	+
-0.0126462		269042	0.968388	DDOST	P48440				NA
-0.0102284		5.95731e+06	0.973776	KIFC1	A5HUJ1	+			NA	ENSGALG00000039964	KIFC1	ENSG00000237649
-0.010037		1.34593e+09	0.974202	EGFP	EGFP				NA
-0.00993626		2.99399e+06	0.974427	HNRNPR	A0A1D5P954				0.370468	ENSGALG00000000814	HNRNPR	ENSG00000125944
-0.00926087		437861	0.975932	PRDX1	P0CB50		+		NA	ENSGALG00000010243	PRDX1	ENSG00000117450
-0.00606561		1.33796e+07	0.983054	PUF60	A0A1D5P8B9				0.0422621	ENSGALG00000039901	PUF60	ENSG00000179950
-0.00555359		4.42633e+06	0.984196	RPS26	Q5ZM66		+		NA	ENSGALG00000032052	RPS26	ENSG00000197728
-0.00545278		496345	0.984421	HNRNPDL	Q5ZI72				NA	ENSGALG00000023199	HNRNPDL	ENSG00000152795
-0.00459514		1.37787e+08	0.986333	E1BSR4	E1BSR4	+	+	+	NA	ENSGALG00000004756	CEP89	ENSG00000121289	+
-0.00437531		1.06666e+06	0.986823	hdac9	Q5ZKH6				NA
-0.00346484		1.16999e+08	0.988853	F1N9M1	F1N9M1	+	+	+	NA	ENSGALG00000006011	KIAA0753	ENSG00000198920	+
-0.00300535		7.0989e+06	0.989877	ACAD11	Q5ZHT1	+	+	+	NA
-0.00286463		1.63817e+07	0.990191	KIF23	Q5ZI55	+			NA	ENSGALG00000008095	KIF23	ENSG00000137807
-0.00219947		1.983e+07	0.991674	DDX6	Q5ZKB9				-0.0246496	ENSGALG00000033064	DDX6	ENSG00000110367
0.000816584		117845	0.998399	AIRC	P38024				NA	ENSGALG00000013726	PAICS	ENSG00000128050
0.00121963		821031	0.999298	CSNK1A1	P67962				NA	ENSGALG00000001364	CSNK1A1	ENSG00000113712	+
0.00153459		930500	1	PSMD12	F1NPQ0			+	NA	ENSGALG00000026225	PSMD12	ENSG00000197170
0.00235303		1.65891e+08	0.997929	CNTRL	A0A1D5PL93	+	+	+	NA	ENSGALG00000001513	CNTRL	ENSG00000119397	+
0.00477186		2.89043e+06	0.99181	RPS17	P08636				-0.203931	ENSGALG00000002157	RPS17	ENSG00000182774
0.00546878		2.13871e+06	0.990047	RTCB	F1NYI3				0.0157602	ENSGALG00000012611
0.00668411		6.86963e+06	0.986972	E1BVK8	E1BVK8	+	+	+	-0.0597736	ENSGALG00000006842	ACOT8	ENSG00000101473
0.00699715		1.00792e+07	0.98618	PHB2	Q5ZMN3				0.201686
0.00742092		1.29791e+07	0.985109	RPS13	Q6ITC7			+	-0.13425	ENSGALG00000006096	RPS13	ENSG00000110700
0.0108242		8.71047e+07	0.976501	PRKAR2A	E1C9H8	+	+	+	NA	ENSGALG00000007023	PRKAR2A	ENSG00000114302	+
0.012156		5.56307e+06	0.973133	RPSA	P50890				-0.0989177	ENSGALG00000035079	RPSA	ENSG00000168028
0.0127123		1.32027e+07	0.971727	SCCPDH	Q5ZMK3				-0.0466305	ENSGALG00000010641	SCCPDH	ENSG00000143653
0.0133694		1.90057e+08	0.970065	Gga.6352	E1BTT4	+	+	+	-0.134393	ENSGALG00000016555	HADHB	ENSG00000138029
0.0142495		2.67635e+06	0.96784	STK3	A0A1D5PA08		+	+	NA	ENSGALG00000032850	STK3	ENSG00000104375
0.0177192		6.70921e+06	0.959071	WRAP73	E1C8W8		+		NA	ENSGALG00000001017	WRAP73	ENSG00000116213	+
0.0210429		1.71183e+06	0.950676	DEPDC1	Q5ZJ31	+	+	+	NA	ENSGALG00000011275	DEPDC1	ENSG00000024526
0.0212244		3.88502e+07	0.950217	SLC25A5	F1NJ10				NA	ENSGALG00000008675	SLC25A5	ENSG00000005022
0.0269239		6.81276e+07	0.935835	CLASP1	E1BVC3	+	+	+	NA	ENSGALG00000011645	CLASP1	ENSG00000074054	+
0.0271525		1.29745e+07	0.935258	HSPD1	Q5ZL72				0.145191	ENSGALG00000008094	HSPD1	ENSG00000144381
0.0274275		1.18605e+06	0.934565	RPL15	P51417				NA
0.029933		683193	0.928249	C2H6orf52	A0A1D5NX87				NA	ENSGALG00000012721	C6orf52	ENSG00000137434
0.0300023		1.96254e+07	0.928075	HSP90AA1	P11501		+		-0.0325359
0.0326923		923248	0.9213	PSMD6	F1N903		+		NA	ENSGALG00000007315	PSMD6	ENSG00000163636
0.0336752		7.55505e+06	0.918825	EIF4A3	Q5ZM36				0.159033	ENSGALG00000008530	EIF4A3	ENSG00000141543
0.0340864		638781	0.91779	TFAM	F1NG46				NA	ENSGALG00000002703	TFAM	ENSG00000108064
0.0345814		744540	0.916545	G3BP1	Q5ZMN1				NA	ENSGALG00000004160	G3BP1	ENSG00000145907
0.0352445		4.19614e+07	0.914877	CCP110	F1NHK0	+	+	+	NA	ENSGALG00000006925	CCP110	ENSG00000103540	+
0.0385886		891749	0.906469	TUBD1	A0A1L1RZL3	+	+	+	NA	ENSGALG00000005173	TUBD1	ENSG00000108423
0.0408413		1.35958e+07	0.900812	FAM184A	F1N961	+	+		NA	ENSGALG00000014881	FAM184A	ENSG00000111879
0.0429222		3.64288e+07	0.89559	CEP97	F1NL89	+	+	+	NA	ENSGALG00000015342	CEP97	ENSG00000182504	+
0.0434771		2.40596e+06	0.894198	H3-I	P84229				NA	ENSGALG00000027064
0.0443968		2.97031e+06	0.891892	NCL	P15771	+			NA
0.0465468		2.06601e+06	0.886505	RPS23	F1NDC2				NA	ENSGALG00000015617	RPS23	ENSG00000186468
0.0492036		1.60379e+06	0.879856	A0A1D5PPL7	A0A1D5PPL7			+	NA	ENSGALG00000036099	EEF1D	ENSG00000104529
0.0515702		3.47468e+06	0.87394	BTBD1	A0A1D6UPT5	+	+	+	NA	ENSGALG00000006020	BTBD1	ENSG00000064726
0.0520812		1.97001e+06	0.872663	KIF4	Q90640				NA
0.0542371		851489	0.867282	SLC16A1	Q5ZLZ6				NA	ENSGALG00000001717	SLC16A1	ENSG00000155380
0.0556951		1.51008e+06	0.863645	SEC61A1	F1NBN1				NA	ENSGALG00000005966	SEC61A1	ENSG00000058262
0.0557189		3.0701e+06	0.863586	YWHAE	Q5ZMT0	+	+	+	NA	ENSGALG00000002661	YWHAE	ENSG00000108953
0.0566479		736080	0.861271	ARGLU1	Q5ZL35				NA	ENSGALG00000016855	ARGLU1	ENSG00000134884
0.0580588		3.8426e+06	0.857757	RPS19	A0A1D5PDV6				NA	ENSGALG00000037805	RPS19	ENSG00000105372
0.0587225		5.41719e+06	0.856105	HNRNPH3	Q5F3D2				-0.0416274	ENSGALG00000003947	HNRNPH3	ENSG00000096746
0.0588342		4.85648e+06	0.855827	RPS14	A0A1D5PK33				0.0505925	ENSGALG00000004588	RPS14	ENSG00000164587
0.0594241		399668	0.854359	ZCCHC17	Q6R2T1				NA	ENSGALG00000000618	ZCCHC17	ENSG00000121766
0.0614309		1.49593e+07	0.849369	TTC7A	Q5ZIL7				NA	ENSGALG00000010020	TTC7A	ENSG00000068724
0.0616575		8.88178e+07	0.848806	IFT74	F1NGP3	+	+	+	NA	ENSGALG00000001801	IFT74	ENSG00000096872
0.0673024		8.41257e+07	0.834807	MYCBP2	A0A1D5PSR1	+	+	+	NA	ENSGALG00000016915	MYCBP2	ENSG00000005810
0.0677295		1.37416e+09	0.83375	CEP131	E1BTL1	+	+	+	NA	ENSGALG00000006895	CEP131	ENSG00000141577	+
0.0680891		960975	0.83286	DARS	Q5ZJQ6				0.53798	ENSGALG00000012355	DARS	ENSG00000115866
0.0681109		3.48967e+06	0.832806	RPL10	Q08200				NA
0.0687729		6.59998e+06	0.831168	RAE1	E1C7F8	+	+	+	NA	ENSGALG00000007653	RAE1	ENSG00000101146
0.0690546		4.07885e+06	0.830472	RPL5	P22451		+	+	NA	ENSGALG00000005922	RPL5	ENSG00000122406
0.0703429		1.06062e+06	0.827287	PSMC2	Q5ZMB8				NA	ENSGALG00000008236	PSMC2	ENSG00000161057
0.0713914		2.23399e+06	0.824698	CHCHD3	A0A1L1RNV8		+		NA	ENSGALG00000006489	CHCHD3	ENSG00000106554
0.0727922		7.51621e+06	0.821242	RPL11	A0A1D5P3B1				-0.102457	ENSGALG00000030378	RPL11	ENSG00000142676
0.0755547		497968	0.814436	CSNK1E	Q5ZLL1		+		NA	ENSGALG00000032257	CSNK1E;Z98749.3	ENSG00000213923;ENSG00000283900
0.0772347		5.74905e+07	0.810303	KIF14	E1BW44	+	+	+	NA	ENSGALG00000002175	KIF14	ENSG00000118193
0.0783968		1.25604e+07	0.807448	HNRNPH1	A0A1D5P259				-0.0580491	ENSGALG00000031120	HNRNPH2;HNRNPH1	ENSG00000126945;ENSG00000169045
0.0788197		957142	0.80641	PSMD13	P84169		+		NA	ENSGALG00000043684	PSMD13	ENSG00000185627
0.0788854		1.01567e+06	0.806248	VDAC2	A0A1L1RVM8				NA	ENSGALG00000005002	VDAC2	ENSG00000165637
0.0810088		1.16575e+06	0.80104	RPN2	A0A1L1RL15		+		NA	ENSGALG00000003815	RPN2	ENSG00000118705
0.0829573		4.16806e+06	0.796268	LMNB1	P14731				NA
0.0840879		9.72625e+08	0.793502	BICD2	E1C2N3	+	+	+	NA	ENSGALG00000005249	BICD2	ENSG00000185963
0.0857882		3.14072e+06	0.789349	PSMD11	F1NPA2	+	+		NA	ENSGALG00000024112	PSMD11	ENSG00000108671
0.0865762		466053	0.787425	PSMC5	F1NU79		+		NA	ENSGALG00000000349	PSMC5	ENSG00000087191
0.0874714		1.18843e+06	0.785242	VTI1B	E1BUX5		+	+	NA	ENSGALG00000009526	AL049779.1;VTI1B	ENSG00000258466;ENSG00000100568
0.0882561		1.13848e+06	0.78333	ribosomal	F2Z4K6				NA	ENSGALG00000002868	RPL26	ENSG00000161970
0.089001		6.68925e+06	0.781516	P4HB	P09102	+	+	+	NA
0.0891691		494482	0.781107	UXS1	E1BV28		+		NA	ENSGALG00000016801	UXS1	ENSG00000115652
0.0895497		2.72967e+06	0.78018	A0A1L1RT32	A0A1L1RT32		+	+	NA	ENSGALG00000045019
0.0913093		3.60349e+06	0.775902	MARK3	E1BRA3				NA	ENSGALG00000011505	MARK3	ENSG00000075413
0.096783		1.62309e+08	0.762637	KIAA1328	E1BR49	+	+	+	NA	ENSGALG00000002419	KIAA1328	ENSG00000150477
0.0978385		717279	0.760087	RBMX	F1NZD3				NA	ENSGALG00000006457	RBMY1B;RBMXL2;RBMXL3;RBMXL1;RBMX;RBMY1A1;RBMY1D;RBMY1E;RBMY1F;RBMY1J	ENSG00000242875;ENSG00000170748;ENSG00000175718;ENSG00000213516;ENSG00000147274;ENSG00000234414;ENSG00000244395;ENSG00000242389;ENSG00000169800;ENSG00000226941
0.0980888		2.48522e+06	0.759483	DDX39B	Q5ZHZ0				-0.00308983
0.0999531		6.63759e+06	0.754986	RPS25	A0A1L1RVH6				NA	ENSGALG00000007699	RPS25	ENSG00000118181
0.102157		427113	0.749682	LOC100858156	A0A1L1RXL4			+	NA	ENSGALG00000040016	PPP1CA	ENSG00000172531
0.102604		3.60737e+06	0.748607	A0A1L1RJ87	A0A1L1RJ87				NA	ENSGALG00000044453	RPS5	ENSG00000083845
0.102754		1.17795e+06	0.748245	NOP58	E1BUS2				NA	ENSGALG00000008454	NOP58	ENSG00000055044
0.104503		3.25527e+06	0.744046	RPL23A	E1BS06		+		NA	ENSGALG00000003966	RPL23A	ENSG00000198242
0.105763		7.9767e+08	0.741026	CEP170	E1C1J1	+	+	+	NA	ENSGALG00000010733	CEP170	ENSG00000143702	+
0.105851		5.61403e+06	0.740816	DHX15	F1NHI3				-0.197741	ENSGALG00000014395	DHX15	ENSG00000109606
0.108771		993206	0.733834	RRP7A	A0A1L1RWA8				NA	ENSGALG00000011866	RRP7A	ENSG00000189306
0.109694		2.22853e+08	0.73163	TTLL5	A0A1L1RPW0	+	+	+	NA	ENSGALG00000010340	TTLL5	ENSG00000119685	+
0.112982		2.17422e+06	0.7238	RPL24	E1C8F7				NA	ENSGALG00000015339	RPL24	ENSG00000114391
0.117012		2.82083e+06	0.714244	MYH10	Q789A6		+	+	NA	ENSGALG00000001183
0.120387		944350	0.706275	RPL7	Q5ZJ56			+	NA	ENSGALG00000035252	RPL7	ENSG00000147604
0.120487		2.05985e+09	0.706037	HERC2	E1BW48	+	+	+	NA	ENSGALG00000016739	HERC2	ENSG00000128731
0.120818		3.13781e+06	0.705258	CCT2	Q5F424				-0.0399316	ENSGALG00000009975	CCT2	ENSG00000166226
0.121451		910328	0.70377	AIMP1	A0A1D5P0D3				NA	ENSGALG00000010553	AIMP1	ENSG00000164022
0.122522		5.46141e+06	0.701251	RPS3A	A0A1D5PY92				0.181917	ENSGALG00000010077	RPS3A	ENSG00000145425
0.125397		2.1832e+06	0.694504	RPS20	F1NH93				NA	ENSGALG00000014432	RPS20	ENSG00000008988
0.126227		1.07108e+06	0.69256	FCHSD1	F1NUH3	+	+	+	NA	ENSGALG00000002622	FCHSD1	ENSG00000197948
0.127395		381932	0.68983	TARDBP	Q5ZLN5				NA
0.12755		1.44973e+06	0.689468	TRMT10C	F1NMQ4		+		NA	ENSGALG00000015328	TRMT10C	ENSG00000174173
0.127979		1.26078e+07	0.688466	UBA52	O42388	+	+	+	NA	ENSGALG00000037716	UBA52	ENSG00000221983
0.130587		5.50415e+07	0.682387	RPS3	F1NPA9				-0.175168	ENSGALG00000017330	RPS3	ENSG00000149273
0.131224		2.43004e+06	0.680905	SERBP1	F1NYE5			+	NA	ENSGALG00000011229	SERBP1	ENSG00000142864
0.135673		1.60197e+06	0.670593	YBX1	Q06066		+		-0.112307
0.137771		2.33156e+06	0.66575	CCT7	Q5ZJK8				-0.0953721
0.138644		2.54512e+06	0.66374	LOC770025	A0A1D5PR40				NA	ENSGALG00000036774
0.140614		7.20689e+06	0.659211	A0A1D5PSD3	A0A1D5PSD3		+	+	NA	ENSGALG00000036783	PDE4DIP	ENSG00000178104	+
0.141529		5.45824e+06	0.657113	PAFAH1B1	Q9PTR5	+	+	+	NA	ENSGALG00000005834	PAFAH1B1	ENSG00000007168	+
0.142917		2.45456e+06	0.653934	CCT4	A0A1L1RM13			+	-0.0264221	ENSGALG00000008812	CCT4	ENSG00000115484
0.143143		3.72766e+06	0.653417	FAM83D	A0A1L1RLH2		+	+	NA	ENSGALG00000044404	FAM83D	ENSG00000101447
0.144142		7.31245e+06	0.651133	LRRC45	Q5ZI11		+	+	NA				+
0.14473		5.4169e+06	0.64979	RPS16	R4GGJ0				NA	ENSGALG00000026490	RPS16	ENSG00000105193
0.145344		9.38248e+06	0.648389	CUL3	E1BYQ3	+	+	+	NA	ENSGALG00000005108	CUL3	ENSG00000036257
0.14645		2.07835e+07	0.64587	HAUS2	F1NFQ4	+	+	+	NA	ENSGALG00000009111	HAUS2	ENSG00000137814	+
0.148189		2.71532e+08	0.641917	CEP162	F1NZS2	+	+	+	NA	ENSGALG00000015836	CEP162	ENSG00000135315	+
0.151515		2.11031e+06	0.634383	FBXO32	Q5ZHM6				NA	ENSGALG00000041202	FBXO32	ENSG00000156804
0.155729		991822	0.624893	ASNS	F1NWF6				NA	ENSGALG00000009748	ASNS	ENSG00000070669
0.155992		1.87439e+07	0.624301	F1NAE4	F1NAE4	+	+	+	NA	ENSGALG00000012361	NIN	ENSG00000100503	+
0.161949		5.00608e+08	0.610995	HSPA8	F1NWP3	+	+	+	0.0320007	ENSGALG00000006512	HSPA8	ENSG00000109971
0.163322		1.03951e+06	0.607947	Gga.8044	A0A1D5PNR4		+	+	NA	ENSGALG00000009369	PRDX3	ENSG00000165672
0.163973		2.26112e+08	0.606504	PIBF1	E1BXX7	+	+	+	NA	ENSGALG00000016929	PIBF1	ENSG00000083535	+
0.164175		1.47956e+06	0.606057	ASPM	A0A1D5PXK9		+	+	NA	ENSGALG00000032398	ASPM	ENSG00000066279
0.165675		2.02861e+06	0.602738	CSNK2A1	P21868		+	+	0.548853	ENSGALG00000006197	CSNK2A3;CSNK2A1	ENSG00000254598;ENSG00000101266
0.167066		5.81187e+06	0.599668	cRPS11	Q98TH5		+		NA	ENSGALG00000017299	RPS11	ENSG00000142534
0.167397		5.35942e+06	0.59894	PLK1	F1NCX7		+	+	NA	ENSGALG00000006110	PLK1	ENSG00000166851	+
0.16896		3.28879e+06	0.595499	CCT6	Q5ZJ54				-0.0395232	ENSGALG00000002448	CCT6B;CCT6A	ENSG00000132141;ENSG00000146731
0.171875		8.3828e+06	0.589109	P4HA1	P16924		+	+	NA
0.173127		1.99827e+06	0.586375	RPL27A	A0A1L1RV36		+		NA	ENSGALG00000005948	RPL27A	ENSG00000166441
0.173489		2.53207e+06	0.585586	RPL4	A0A1L1RY31				NA	ENSGALG00000007711	RPL4	ENSG00000174444
0.175426		616122	0.581368	KARS	A0A1L1RSF3				NA	ENSGALG00000000907	KARS	ENSG00000065427
0.175684		1.44947e+07	0.580809	KIF18A	E1BUZ2	+	+	+	NA	ENSGALG00000012160	KIF18A	ENSG00000121621
0.177217		8.95999e+06	0.577484	KIF2C	F1NB03	+	+	+	NA	ENSGALG00000010120	KIF2C	ENSG00000142945
0.179659		1.50108e+06	0.572203	RPS10	A0A1D5PHN5				NA	ENSGALG00000002813	RPS10-NUDT3	ENSG00000270800
0.180006		5.28263e+07	0.571457	ATAD3A	A0A1D5PVA4		+		-0.304694	ENSGALG00000035869	ATAD3A;ATAD3C;ATAD3B	ENSG00000197785;ENSG00000215915;ENSG00000160072
0.185945		3.94137e+06	0.558723	TOP1	F1NPT1				NA	ENSGALG00000003681	TOP1	ENSG00000198900
0.18668		2.63326e+06	0.557157	CCT3	A0A1D5P2D9				NA	ENSGALG00000039205	CCT3	ENSG00000163468
0.186939		8.42651e+06	0.556604	TRIM41	Q5EVY2	+	+	+	NA	ENSGALG00000030569	TRIM52;TRIM41	ENSG00000183718;ENSG00000146063
0.187211		466039	0.556026	ENO1	F1NZ78				NA	ENSGALG00000002377
0.189165		1.40684e+06	0.551876	CAPRIN1	Q5XNV3				-0.125588	ENSGALG00000013532	CAPRIN1	ENSG00000135387
0.191507		1.92116e+06	0.546924	SEC16A	A0A1D5P1N6				-0.405213	ENSGALG00000002364	SEC16A	ENSG00000148396
0.191822		142158	0.546259	SIRT2	A0A1D5NWN5				NA	ENSGALG00000029761	SIRT2	ENSG00000068903
0.19888		2.78806e+06	0.531475	TCP1	Q5ZMG9				-0.263991	ENSGALG00000011637	TCP1	ENSG00000120438
0.20122		3.28691e+06	0.526619	RPS6	P47838				NA
0.203192		1.71714e+06	0.522545	ALYREF	E1C2L5				0.0655855	ENSGALG00000007237	ALYREF	ENSG00000183684
0.206942		2.9936e+06	0.51484	RPL3	A0A1D5P455				NA	ENSGALG00000012172	RPL3	ENSG00000100316
0.20777		1.11088e+07	0.513147	DDX5	Q9W744				-0.00224867	ENSGALG00000003532	DDX5	ENSG00000108654
0.219201		5.18829e+08	0.490075	CENPJ	E1C0R8	+	+	+	NA	ENSGALG00000017148	CENPJ	ENSG00000151849	+
0.220284		3.45195e+06	0.487917	MTHFD1L	A0A1D5P3X8		+		NA	ENSGALG00000012412	MTHFD1L	ENSG00000120254
0.222318		1.02452e+07	0.483882	CLIP1	O42184	+	+		NA				+
0.224791		6.91444e+06	0.478997	RBM4B	A0A1D5NXB3				0.000953506	ENSGALG00000037946	RBM14-RBM4;RBM4;RBM4B	ENSG00000248643;ENSG00000173933;ENSG00000173914
0.225444		1.48503e+07	0.477713	GAPDH	P00356				NA	ENSGALG00000014442	GAPDH	ENSG00000111640
0.227647		4.92681e+06	0.473393	CCT8	Q6EE31				0.148741
0.230217		5.20462e+06	0.468377	NPM1	A0A1L1RJ18	+	+	+	NA	ENSGALG00000002197	NPM1	ENSG00000181163
0.23066		906670	0.467516	Gga.1237	A0A1L1RN55				0.142639	ENSGALG00000014915	THOC1	ENSG00000079134
0.235231		2.25351e+06	0.458682	RAN	P42558				NA	ENSGALG00000002569	RAN	ENSG00000132341
0.235428		2.20049e+07	0.458304	SLMAP	F1N8D3	+	+	+	NA	ENSGALG00000005670	SLMAP	ENSG00000163681
0.23611		718852	0.456994	EIF3E	Q5ZLA5				-0.096243
0.237781		7.20852e+06	0.453794	SSBP1	E1BTE0	+	+	+	NA	ENSGALG00000012876	SSBP1	ENSG00000106028
0.244257		5.96109e+07	0.441514	LACTB	F1NMN3	+	+	+	NA	ENSGALG00000003505	LACTB	ENSG00000103642
0.245383		5.31107e+06	0.439397	RACK1	P63247			+	NA	ENSGALG00000000122	RACK1	ENSG00000204628
0.246123		781402	0.43801	EIF2S1	Q5ZLX2				NA	ENSGALG00000009565	EIF2S1	ENSG00000134001
0.254222		1.76487e+06	0.422994	RPL9	A0A1D5NVI1				NA	ENSGALG00000000150	RPL9	ENSG00000163682
0.254514		2.96257e+06	0.422458	DDX3X	Q5F491				-0.0132712	ENSGALG00000016231	DDX3Y;DDX3X	ENSG00000067048;ENSG00000215301
0.254658		1.12449e+08	0.422195	CCDC14	A0A1L1S0N2	+	+	+	NA	ENSGALG00000044814	CCDC14	ENSG00000175455	+
0.259957		3.22232e+06	0.412546	RBM39	E1BRU3				NA	ENSGALG00000001550	RBM39	ENSG00000131051
0.263939		2.24434e+06	0.405382	NAP1L1	A0A1D5PPQ3	+	+	+	NA	ENSGALG00000010238	NAP1L1	ENSG00000187109
0.266134		4.35177e+06	0.401464	E1C3T7	E1C3T7	+	+	+	NA	ENSGALG00000012341	SAV1	ENSG00000151748
0.267772		1.71456e+07	0.398556	STK4	A0A1D5NX66	+	+	+	NA	ENSGALG00000004098	STK4	ENSG00000101109
0.279515		3.11876e+06	0.378081	SETDB1	H9L3I9	+	+	+	NA	ENSGALG00000024051	SETDB1	ENSG00000143379
0.281737		2.80209e+07	0.374281	CCDC66	E1C6E4	+	+	+	NA	ENSGALG00000005450	CCDC66	ENSG00000180376
0.284367		692653	0.369814	RPL28	A0A1L1RLQ7				NA	ENSGALG00000031038	RPL28	ENSG00000108107
0.287492		5.70558e+06	0.364549	HAUS1	Q5ZJG9	+	+	+	NA	ENSGALG00000040397	HAUS1	ENSG00000152240	+
0.288614		4.01289e+07	0.36267	E1C4E1	E1C4E1	+	+	+	NA	ENSGALG00000003419	MPHOSPH9	ENSG00000051825	+
0.293993		2.82254e+06	0.353748	ATP2A2	Q03669		+		NA
0.295609		1.77142e+07	0.351094	HMMR	A0A1D5P2N3	+	+	+	NA	ENSGALG00000042009	HMMR	ENSG00000072571
0.305646		282521	0.334898	KPNA2	A0A1D5P5F9		+		NA	ENSGALG00000003584	KPNA2	ENSG00000182481
0.307288		4.0371e+07	0.332294	HSPA9	F1NZ86				-0.087549	ENSGALG00000002363	HSPA9	ENSG00000113013
0.314709		2.35966e+06	0.320695	CSNK1D	A0A1D5NXQ4		+	+	NA	ENSGALG00000002719	CSNK1D	ENSG00000141551	+
0.316906		7.72973e+06	0.317311	A0A1D5P698	A0A1D5P698	+	+	+	NA	ENSGALG00000032175	HAUS3	ENSG00000214367	+
0.319262		2.13376e+06	0.313709	MAPK6	Q5F3W3		+	+	NA	ENSGALG00000031448	MAPK6	ENSG00000069956
0.320484		4.40936e+08	0.311852	DYNC1H1	F1NKL4	+	+	+	NA	ENSGALG00000011330	DYNC1H1	ENSG00000197102	+
0.322533		428139	0.308752	RFC3	F1P3C0				0.120004	ENSGALG00000017064	RFC3	ENSG00000133119
0.324205		1.30213e+06	0.30624	EIF2S3	Q5ZMS3		+		NA
0.324224		2.89706e+07	0.306211	HAUS8	A0A1D5P849	+	+	+	NA	ENSGALG00000003727	HAUS8	ENSG00000131351	+
0.325614		8.12503e+06	0.304133	RPLP0	P47826			+	-0.13432	ENSGALG00000023294	RPLP0	ENSG00000089157
0.329578		1.14229e+06	0.298256	RPL7A	P32429			+	NA	ENSGALG00000003197	RPL7A	ENSG00000148303
0.337679		2.40932e+07	0.286484	A0A1D5PBR9	A0A1D5PBR9	+	+	+	NA	ENSGALG00000043144	PRC1	ENSG00000198901
0.341209		3.77522e+07	0.281453	DYNC1LI1	Q90828	+	+	+	NA	ENSGALG00000011491	DYNC1LI1	ENSG00000144635	+
0.343639		2.1807e+06	0.278026	RPL8	F1NIX0				NA	ENSGALG00000016232	RPL8	ENSG00000161016
0.348055		411488	0.271869	EIF3F	A0A1D5PVL4				-0.0727021	ENSGALG00000005326	EIF3F	ENSG00000175390
0.349896		864006	0.26933	HNRNPA3	E1BZE6				-0.359505	ENSGALG00000009250	HNRNPA3	ENSG00000170144
0.35348		2.33431e+06	0.264435	CEP85L	A0A1D5P1G9	+	+	+	NA	ENSGALG00000014892	CEP85L	ENSG00000111860	+
0.357037		6.1718e+06	0.259637	A0A1L1RQ33	A0A1L1RQ33	+	+	+	NA	ENSGALG00000039755	AL132780.3;HAUS4	ENSG00000259132;ENSG00000092036	+
0.35842		2.38815e+06	0.257788	PPIA	D0EKR3				NA	ENSGALG00000028600
0.359046		2.85528e+06	0.256955	EEF2	Q90705	+	+		NA
0.360397		957372	0.255161	ADNP	A0A1D5PL01		+	+	NA	ENSGALG00000007989	ADNP	ENSG00000101126
0.368495		3.11552e+08	0.244593	SPICE1	A0A1L1RXK9	+	+	+	NA	ENSGALG00000045606	SPICE1	ENSG00000163611	+
0.375751		3.53036e+07	0.23539	PRC1	F1P2A8	+	+	+	NA	ENSGALG00000012836	PRC1	ENSG00000198901
0.377536		4.66008e+06	0.233164	PKM	F1NW43				NA	ENSGALG00000001992	PKM	ENSG00000067225
0.38292		1.19093e+07	0.22654	WDR47	E1BY25	+	+	+	NA	ENSGALG00000002129	WDR47	ENSG00000085433
0.385458		6.51579e+07	0.223464	BBS2	A0A1D5PWG7	+	+	+	NA	ENSGALG00000042415	BBS2	ENSG00000125124
0.390837		2.82771e+07	0.217044	EEF1A	Q90835				-0.389031	ENSGALG00000015917	EEF1A1	ENSG00000156508
0.39387		3.19143e+07	0.213484	NEK2	F1NI69	+	+	+	NA	ENSGALG00000009854	NEK2	ENSG00000117650	+
0.394941		6.03901e+06	0.212237	TUFM	P84172				-0.00469104
0.399924		788829	0.206504	CCDC92	F1N9Y7			+	NA	ENSGALG00000003146	CCDC92	ENSG00000119242
0.401407		1.99325e+06	0.204819	A0A1D5P1W7	A0A1D5P1W7		+		-0.183998	ENSGALG00000036962	KPNB1	ENSG00000108424
0.408643		1.97935e+08	0.196744	VIM	F1NJ08				0.0390907	ENSGALG00000008677	VIM	ENSG00000026025
0.410498		1.83929e+06	0.194711	OXCT1	F1N9Z7				NA	ENSGALG00000014846	OXCT2;OXCT1	ENSG00000198754;ENSG00000083720
0.424572		1.60942e+06	0.179792	CHST13	A0A1D5PTT4		+		NA	ENSGALG00000029632	CHST13	ENSG00000180767
0.437468		3.35375e+07	0.166884	TTC8	A0A1L1RZX5	+	+	+	NA	ENSGALG00000010663	TTC8	ENSG00000165533
0.437829		2.48585e+06	0.166533	CDK1	F1NBD7	+	+	+	NA	ENSGALG00000003085	CDK1	ENSG00000170312
0.444229		4.12995e+06	0.160401	UTP15	Q5F3D7			+	NA	ENSGALG00000013510	UTP15	ENSG00000164338
0.445375		1.35763e+07	0.159321	F1P360	F1P360	+	+		-0.40538	ENSGALG00000012659	CKAP4	ENSG00000136026
0.447267		1.98211e+08	0.157551	CENPE	E1BQJ6	+	+	+	NA	ENSGALG00000013208	CENPE	ENSG00000138778
0.449202		3.76173e+06	0.155755	F1P446	F1P446	+	+	+	NA	ENSGALG00000006611	KIF7	ENSG00000166813
0.453097		6.53345e+07	0.152188	BBS9	A0A1D5PGS0	+	+	+	NA	ENSGALG00000031650	BBS9	ENSG00000122507
0.454197		4.93465e+07	0.151192	BBS7	E1BXI4	+	+	+	NA	ENSGALG00000011880	BBS7	ENSG00000138686	+
0.454432		4.48875e+06	0.150981	BBS5	E1C569		+		NA	ENSGALG00000009846	AC093899.2;BBS5	ENSG00000251569;ENSG00000163093
0.459643		1.08656e+08	0.146335	HAUS6	F1NQ15	+	+	+	NA	ENSGALG00000015091	HAUS6	ENSG00000147874	+
0.464426		3.47229e+07	0.142168	DYNC1I2	F1P3C8	+	+	+	NA	ENSGALG00000009551	DYNC1I2	ENSG00000077380	+
0.482808		2.52352e+06	0.126997	LOC426023	A0A1D5PAH2				NA	ENSGALG00000041030
0.493162		2.44693e+08	0.119024	A0A1D5P981	A0A1D5P981	+	+	+	NA	ENSGALG00000040433	CEP295;CEP295NL	ENSG00000166004;ENSG00000178404	+
0.506811		2.38976e+06	0.10912	CCDC6	F1NQP8		+	+	NA	ENSGALG00000003165	CCDC6	ENSG00000108091
0.529894		274889	0.0938644	ACAT1	E1C0Q5				NA	ENSGALG00000017163	ACAT1	ENSG00000075239
0.531882		3.67864e+07	0.0926351	ATP5B	Q5ZLC5	+		+	-0.218669
0.536474		1.55812e+06	0.0898445	ACADSB	A0A1D5P9K6		+		NA	ENSGALG00000041417	ACADSB	ENSG00000196177
0.539818		5.78835e+07	0.0878549	PPP2R3C	F1N899	+	+	+	NA	ENSGALG00000010052	PPP2R3C	ENSG00000092020	+
0.550054		4.02119e+07	0.0819853	ATP5A1	A0A1D5PN54	+			-0.329226	ENSGALG00000037880	ATP5A1	ENSG00000152234
0.55556		781678	0.0789623	MDH2	E1BVT3				NA	ENSGALG00000001949	MDH2	ENSG00000146701
0.568947		412737	0.0719891	CIRBP	A0A1D5P359				NA	ENSGALG00000030918	CIRBP	ENSG00000099622
0.57897		251082	0.0671055	STX7	A0A1L1RJZ0				NA	ENSGALG00000034374	STX7	ENSG00000079950
0.581305		1.48702e+06	0.0660075	PYCR2	A0A1D5PKK0				NA	ENSGALG00000007300	PYCR2;AL117348.2;PYCR1	ENSG00000143811;ENSG00000255835;ENSG00000183010
0.587669		2.30845e+06	0.0630907	HSD17B12	A0A1D5PPX3		+		NA	ENSGALG00000036787	HSD17B12	ENSG00000149084
0.610904		1.66548e+08	0.0533316	FGFR1OP	F1P288	+	+	+	NA	ENSGALG00000011423	FGFR1OP	ENSG00000213066	+
0.626567	+	1.94107e+06	0.0474913	PPP2CA	Q5ZM47			+	NA	ENSGALG00000006462	PPP2CA	ENSG00000113575
0.627342	+	2.77284e+06	0.0472169	ACAD9	F1NEF6				NA	ENSGALG00000005034	ACAD9	ENSG00000177646
0.628291	+	9.22848e+07	0.0468826	A0A1D5PNH5	A0A1D5PNH5	+	+	+	NA	ENSGALG00000040433	CEP295;CEP295NL	ENSG00000166004;ENSG00000178404	+
0.643404	+	4.13298e+06	0.0418229	DYNC1LI2	F1P2G9		+	+	NA	ENSGALG00000005241	DYNC1LI2	ENSG00000135720	+
0.646246	+	1.58524e+06	0.0409247	ETFA	A0A1L1S0A0	+	+		NA	ENSGALG00000002925	ETFA	ENSG00000140374
0.653079	+	4.23839e+06	0.0388324	EIF4A2	Q8JFP1		+	+	NA	ENSGALG00000008684
0.662062	+	4.10477e+08	0.0362207	E1C3K2	E1C3K2	+	+	+	NA	ENSGALG00000003955	CEP350	ENSG00000135837	+
0.68228	+	2.38971e+06	0.0308851	AKTIP	Q5ZJJ5		+		NA	ENSGALG00000033378	AKTIP	ENSG00000166971
0.698581	+	3.17433e+06	0.0270887	A0A1D5NW93	A0A1D5NW93		+		NA	ENSGALG00000032875	ATP5D	ENSG00000099624
0.703172	+	5.6721e+06	0.0260949	EXOC7	A0A1D5PP34	+	+	+	NA	ENSGALG00000002050	EXOC7	ENSG00000182473
0.705239	+	1.21901e+07	0.0256579	ATP5C1	A0A1L1RQ30	+	+	+	NA	ENSGALG00000006753	ATP5C1	ENSG00000165629
0.734113	+	1.35506e+07	0.0201843	TRIM37	F1NYX7	+	+	+	NA	ENSGALG00000005084	TRIM37	ENSG00000108395
0.769481	+	1.2625e+08	0.0148896	SSX2IP	E1BU32	+	+	+	NA	ENSGALG00000008763	SSX2IP	ENSG00000117155
0.833337	+	1.1186e+06	0.00835118	A0A1D5PR64	A0A1D5PR64			+	NA	ENSGALG00000041548	EIF4A1	ENSG00000161960
0.870021	+	1.68689e+06	0.00588986	IDH3A	A0A1L1RX65				NA	ENSGALG00000037401	IDH3A	ENSG00000166411
0.879294	+	1.42244e+08	0.00538163	HOOK3	F1NKH3	+	+	+	NA	ENSGALG00000015390	HOOK3	ENSG00000168172
0.929928	+	2.03437e+06	0.00324199	IDH2	A0A1D5P8I7				NA	ENSGALG00000034434	IDH2	ENSG00000182054
0.956689	+	978997	0.00245637	HSD17B10	A0A1D5PI87				NA	ENSGALG00000040068	HSD17B10	ENSG00000072506
0.964286	+	3.07293e+06	0.00226753	MMP9	F1NGT3	+	+		NA	ENSGALG00000006992	MMP9	ENSG00000100985
1.00382	+	1.0514e+06	0.00148241	CCNDBP1	F1NFC4		+	+	NA	ENSGALG00000004837	CCNDBP1	ENSG00000166946
1.03143	+	2.02938e+07	0.00109211	NUF2	A0A140T8H9	+	+	+	NA	ENSGALG00000003438	NUF2	ENSG00000143228
1.0631	+	5.39049e+06	0.00076247	CENPF	E1C703		+	+	NA	ENSGALG00000009690	CENPF	ENSG00000117724
1.0833	+	842252	0.00060326	PDHB	A0A1D5P291				NA	ENSGALG00000029576	PDHB	ENSG00000168291
1.0952	+	283922	0.000524609	PDHA1	Q5F426				NA	ENSGALG00000016430	PDHA1;PDHA2	ENSG00000131828;ENSG00000163114
3.6815	+	5.43497e+07	1.84275e-31	PLK4	E1C1M7		+		NA	ENSGALG00000010195	PLK4	ENSG00000142731	+

## Sheet: Proteins_DOWN_STIL-KO
Log2_mean_ratio_FWD_REV	Log2_mean_ratio_FWD_REV.A.significant	Mean_intensity_FWD_REV	Log2_mean_ratio_FWD_REV.Significance.A	Protein_symbol	Protein_ID	CS-WT	CS-STIL	CS-CEP152	Mean_ratio_IGG	Gg_ensembl	Hs_orthologue	Hs_orthologue_ensembl	Jakobsen_2011
-0.707149	+	1.12225e+08	0.0476461	CEP120	E1C8S5	+	+	+	NA	ENSGALG00000005368	CEP120	ENSG00000168944	+
-0.712652	+	2.97166e+06	0.0459459	TUBGCP4	E1BQM2	+	+	+	NA	ENSGALG00000008549	TUBGCP4	ENSG00000137822	+
-0.717284	+	7.07359e+06	0.0445547	A0A1D5NUX8	A0A1D5NUX8		+		0.307126	ENSGALG00000032336	SLC25A10;AC139530.2	ENSG00000183048;ENSG00000262660
-0.71861	+	1.83912e+07	0.0441631	TUBG1	A0A1D5NU82	+		+	-0.0129226	ENSGALG00000030003	TUBG2;TUBG1	ENSG00000037042;ENSG00000131462	+
-0.737485	+	1.85137e+06	0.0388957	FAM92A1	A0A1D5PRB8				NA	ENSGALG00000041493	FAM92A	ENSG00000188343
-0.745103	+	1.28487e+07	0.0369261	MAP2	E1C6D1	+	+	+	NA	ENSGALG00000002789	MAP2	ENSG00000078018
-0.778941	+	1.25899e+08	0.0291728	POC1A	A0A1D5P3R0	+	+	+	NA	ENSGALG00000034572	POC1A	ENSG00000164087	+
-0.782021	+	841715	0.0285422	HSP70	Q7SX63	+	+	+	NA	ENSGALG00000011715	HSPA2	ENSG00000126803
-0.790656	+	3.96322e+07	0.0268368	TUBGCP3	F1P2S9	+	+	+	NA	ENSGALG00000016836	TUBGCP3	ENSG00000126216	+
-0.791737	+	5.10442e+07	0.0266297	DZIP1	F1P045	+	+	+	NA	ENSGALG00000016895	DZIP1	ENSG00000134874
-0.809006	+	2.7817e+06	0.0235026	TUBGCP6	A0A1D5PQ10				NA	ENSGALG00000032156	TUBGCP6	ENSG00000128159	+
-0.810275	+	4.67871e+07	0.0232859	ALMS1	A0A1L1RLW1	+	+	+	NA	ENSGALG00000044620	ALMS1	ENSG00000116127	+
-0.814084	+	6.53933e+06	0.0226459	LDHA	E1BTT8	+			NA	ENSGALG00000006300	LDHAL6B;LDHA;LDHC;LDHAL6A	ENSG00000171989;ENSG00000134333;ENSG00000166796;ENSG00000166800
-0.818696	+	3.51342e+07	0.0218916	TUBGCP2	Q5ZKY5	+	+	+	-0.195934	ENSGALG00000003526	TUBGCP2	ENSG00000130640	+
-0.84627	+	2.02054e+06	0.0178216	YWHAZ	Q5ZKC9		+	+	NA	ENSGALG00000031387	YWHAZ	ENSG00000164924
-0.87248	+	2.13441e+07	0.0145839	CETN2	F1NM71	+	+	+	NA	ENSGALG00000007510	CETN1;CETN2	ENSG00000177143;ENSG00000147400	+
-0.946577	+	3.43673e+06	0.00805811	A0A1L1RW28	A0A1L1RW28	+	+	+	NA	ENSGALG00000046258	FAM92A	ENSG00000188343
-0.963137	+	977562	0.00701976	MZT2B	A0A1D5NZK1		+		NA	ENSGALG00000035749	MZT2B;MZT2A	ENSG00000152082;ENSG00000173272	+
-0.978189	+	2.96239e+07	0.00618201	EDC4	A0A1D5PW21	+	+	+	NA	ENSGALG00000040875	EDC4	ENSG00000038358
-1.01035	+	2.14151e+06	0.00468641	CEP85	A0A1D5PMR7		+		NA	ENSGALG00000042624	CEP85	ENSG00000130695	+
-1.02965	+	4.19024e+07	0.00395414	CEP78	E1C530	+	+	+	NA	ENSGALG00000015179	CEP78	ENSG00000148019	+
-1.09527	+	1.43203e+08	0.00217557	CEP76	E1BZ70	+	+	+	NA	ENSGALG00000013858	CEP76	ENSG00000101624	+
-1.42559	+	5.61676e+07	6.65516e-05	CEP192	A0A1D5PSP1	+	+	+	NA	ENSGALG00000035625	CEP192	ENSG00000101639	+
-1.5348	+	797776	1.75876e-05	ENKD1	F1P0V8				NA	ENSGALG00000001204	ENKD1	ENSG00000124074
-1.59616	+	5.23963e+07	8.00772e-06	TUBA3E	A0A1L1RR33	+	+	+	-0.036211	ENSGALG00000040586
-1.60704	+	9.20953e+06	6.94436e-06	MDM1	F1NH60	+	+	+	NA	ENSGALG00000009905	MDM1	ENSG00000111554	+
-1.64522	+	5.76422e+07	4.18278e-06	ODF2	E1BSP2	+	+	+	NA	ENSGALG00000004767	ODF2	ENSG00000136811	+
-1.71977	+	5.52656e+06	1.50618e-06	ANKRD26	A0A1D5PQL0		+		NA	ENSGALG00000009104	CCDC144A;ANKRD7;POTEJ;ANKRD36C;ANKRD18B;POTEA;POTEE;POTEM;ANKRD36;ANKRD36B;POTEF;POTEB2;ANKRD62;POTEH;POTEB3;ANKRD20A8P;ANKRD30A;ANKRD30B;POTEC;POTEI;AC098850.4;ANKRD18A;ANKRD20A2;ANKRD30BL;BX072566.1;POTED;POTEG;ANKRD20A4;ANKRD20A3;ANKRD20A1;POTEB;AC136352.3;ANKRD26	ENSG00000170160;ENSG00000106013;ENSG00000222038;ENSG00000174501;ENSG00000230453;ENSG00000188877;ENSG00000188219;ENSG00000222036;ENSG00000135976;ENSG00000196912;ENSG00000196604;ENSG00000230031;ENSG00000181626;ENSG00000198062;ENSG00000278522;ENSG00000229089;ENSG00000148513;ENSG00000180777;ENSG00000183206;ENSG00000196834;ENSG00000266302;ENSG00000180071;ENSG00000183148;ENSG00000163046;ENSG00000277630…	+
-1.73975	+	3.94443e+07	1.13734e-06	POC1B	A0A1D5PLI7	+	+	+	NA	ENSGALG00000035493	POC1B	ENSG00000139323	+
-1.94309	+	1.64669e+07	5.49426e-08	CEP112	A0A1D5PBF8	+	+		NA	ENSGALG00000034989	CEP112	ENSG00000154240	+
-2.00253	+	1.18612e+06	2.13573e-08	CEP19	F1P221				NA	ENSGALG00000006405	CEP19	ENSG00000174007	+
-2.04014	+	8.83116e+07	1.15833e-08	MDM1	Q5ZMW6	+	+	+	NA				+
-2.04525	+	6.36974e+07	1.06507e-08	E1C400	E1C400	+	+	+	NA	ENSGALG00000014960	POC5	ENSG00000152359	+
-2.08389	+	7.61748e+07	5.60963e-09	TUBA8B	F1NMP3	+		+	NA	ENSGALG00000013045	TUBA8	ENSG00000183785
-2.08757	+	9.06088e+08	5.27428e-09	P09244	P09244	+	+	+	0.201906
-2.12921	+	6.26797e+08	2.60623e-09	TUBA4B	F1NW97	+	+	+	0.206993	ENSGALG00000011324	TUBA4A	ENSG00000127824
-2.27276	+	2.33373e+07	2.07316e-10	F1NMU4	F1NMU4	+	+	+	NA	ENSGALG00000000059	TUBB3	ENSG00000258947
-2.33628	+	5.43237e+06	6.43151e-11	CEP164	E1C8Q1				NA	ENSGALG00000007310	CEP164	ENSG00000110274	+
-2.43182	+	8.52569e+06	1.04375e-11	CEP44	E1C687	+			NA	ENSGALG00000020201	CEP44	ENSG00000164118	+
-2.47372	+	1.11515e+07	4.59861e-12	CEP70	E1BXW8	+	+	+	NA	ENSGALG00000012087	CEP70	ENSG00000114107	+
-2.54931	+	4.04655e+06	1.01327e-12	CCDC171	A0A1D5NTA4				NA	ENSGALG00000015103	CCDC171	ENSG00000164989
-2.62363	+	2.79678e+07	2.19458e-13	P32882	P32882	+			NA	ENSGALG00000012821
-2.75554	+	1.33577e+08	1.30841e-14	CEP135	A0A1D5PSB6	+	+	+	NA	ENSGALG00000013776	CEP135	ENSG00000174799	+
-2.83034	+	1.81074e+08	2.49125e-15	CEP57	F1NYM7	+	+	+	NA	ENSGALG00000017201	CEP57	ENSG00000166037	+
-3.19751	+	2.35885e+08	3.88638e-19	CEP63	P0CB05	+	+	+	NA				+
-3.51897	+	2.58969e+06	7.68254e-23	SPATA6	A0A1D5PH08				NA	ENSGALG00000010502	SPATA6	ENSG00000132122
-4.1566	+	8.98798e+06	3.24407e-31	CEP41	E1C065	+			NA	ENSGALG00000008103	CEP41	ENSG00000106477	+

## Sheet: Proteins_UP_STIL-KO
Log2_mean_ratio_FWD_REV	Log2_mean_ratio_FWD_REV.A.significant	Mean_intensity_FWD_REV	Log2_mean_ratio_FWD_REV.Significance.A	Protein_symbol	Protein_ID	CS-WT	CS-STIL	CS-CEP152	Mean_ratio_IGG	Gg_ensembl	Hs_orthologue	Hs_orthologue_ensembl	Jakobsen_2011
3.6815	+	5.43497e+07	1.84275e-31	PLK4	E1C1M7		+		NA	ENSGALG00000010195	PLK4	ENSG00000142731	+
1.0952	+	283922	0.000524609	PDHA1	Q5F426				NA	ENSGALG00000016430	PDHA1;PDHA2	ENSG00000131828;ENSG00000163114
1.0833	+	842252	0.00060326	PDHB	A0A1D5P291				NA	ENSGALG00000029576	PDHB	ENSG00000168291
1.0631	+	5.39049e+06	0.00076247	CENPF	E1C703		+	+	NA	ENSGALG00000009690	CENPF	ENSG00000117724
1.03143	+	2.02938e+07	0.00109211	NUF2	A0A140T8H9	+	+	+	NA	ENSGALG00000003438	NUF2	ENSG00000143228
1.00382	+	1.0514e+06	0.00148241	CCNDBP1	F1NFC4		+	+	NA	ENSGALG00000004837	CCNDBP1	ENSG00000166946
0.964286	+	3.07293e+06	0.00226753	MMP9	F1NGT3	+	+		NA	ENSGALG00000006992	MMP9	ENSG00000100985
0.956689	+	978997	0.00245637	HSD17B10	A0A1D5PI87				NA	ENSGALG00000040068	HSD17B10	ENSG00000072506
0.929928	+	2.03437e+06	0.00324199	IDH2	A0A1D5P8I7				NA	ENSGALG00000034434	IDH2	ENSG00000182054
0.879294	+	1.42244e+08	0.00538163	HOOK3	F1NKH3	+	+	+	NA	ENSGALG00000015390	HOOK3	ENSG00000168172
0.870021	+	1.68689e+06	0.00588986	IDH3A	A0A1L1RX65				NA	ENSGALG00000037401	IDH3A	ENSG00000166411
0.833337	+	1.1186e+06	0.00835118	A0A1D5PR64	A0A1D5PR64			+	NA	ENSGALG00000041548	EIF4A1	ENSG00000161960
0.769481	+	1.2625e+08	0.0148896	SSX2IP	E1BU32	+	+	+	NA	ENSGALG00000008763	SSX2IP	ENSG00000117155
0.734113	+	1.35506e+07	0.0201843	TRIM37	F1NYX7	+	+	+	NA	ENSGALG00000005084	TRIM37	ENSG00000108395
0.705239	+	1.21901e+07	0.0256579	ATP5C1	A0A1L1RQ30	+	+	+	NA	ENSGALG00000006753	ATP5C1	ENSG00000165629
0.703172	+	5.6721e+06	0.0260949	EXOC7	A0A1D5PP34	+	+	+	NA	ENSGALG00000002050	EXOC7	ENSG00000182473
0.698581	+	3.17433e+06	0.0270887	A0A1D5NW93	A0A1D5NW93		+		NA	ENSGALG00000032875	ATP5D	ENSG00000099624
0.68228	+	2.38971e+06	0.0308851	AKTIP	Q5ZJJ5		+		NA	ENSGALG00000033378	AKTIP	ENSG00000166971
0.662062	+	4.10477e+08	0.0362207	E1C3K2	E1C3K2	+	+	+	NA	ENSGALG00000003955	CEP350	ENSG00000135837	+
0.653079	+	4.23839e+06	0.0388324	EIF4A2	Q8JFP1		+	+	NA	ENSGALG00000008684
0.646246	+	1.58524e+06	0.0409247	ETFA	A0A1L1S0A0	+	+		NA	ENSGALG00000002925	ETFA	ENSG00000140374
0.643404	+	4.13298e+06	0.0418229	DYNC1LI2	F1P2G9		+	+	NA	ENSGALG00000005241	DYNC1LI2	ENSG00000135720	+
0.628291	+	9.22848e+07	0.0468826	A0A1D5PNH5	A0A1D5PNH5	+	+	+	NA	ENSGALG00000040433	CEP295;CEP295NL	ENSG00000166004;ENSG00000178404	+
0.627342	+	2.77284e+06	0.0472169	ACAD9	F1NEF6				NA	ENSGALG00000005034	ACAD9	ENSG00000177646
0.626567	+	1.94107e+06	0.0474913	PPP2CA	Q5ZM47			+	NA	ENSGALG00000006462	PPP2CA	ENSG00000113575
