# Supplementary material for: Centriolar satellites are acentriolar assemblies of centrosomal proteins
Source: EMBO J. 2019 Jun 3;38(14):e101082. doi: 10.15252/embj.2018101082 (PMC6627235; doi:10.15252/embj.2018101082)
Supplement: Supplementary file 6 — Table EV4 [file EMBJ-38-e101082-s006.xlsx]

## Sheet: Legend_Table EV4
Table EV4: List of centrosomal proteins with known centrosomal copy numbers and their status in centriolar satellite datasets.
Table depicts centrosomal proteins for which centrosomal copy numbers have been measured or estimated by Bauer et al., 2016. For each protein, we indicate its presence/absence in our satellite datasets (i.e. Unfiltered Data, Filtered Data and CS-WT obtained from WT(PCM1-GFP) cells as in Fig 2A) and its centrosomal copy number. Note that proteins absent from chicken have been excluded. See results…

## Sheet: Centrosomal proteins
Protein_symbol_Bauer	Protein_symbol	Mean	WT_CS	WT_filtered	WT_unfiltered
STIL	STIL	36
ODF2L	ODF2L	40
CSPP1	CSPP1	41		+	+
RTTN	RTTN	42			+
Plk4	PLK4	49
TalPID3	KIAA0586	53	+	+	+
LRRC45	LRRC45	57			+
Cep290	CEP290	57	+	+	+
Cep170	CEP170	58	+	+	+
CCDC61	CCDC61	62	+	+	+
Cep295	CEP295	65	+	+	+
GCP5	TUBGCP5	65
GCP6	TUBGCP6	67			+
AZI1	CEP131	67	+	+	+
CCCAP	SDCCAG8	72	+	+	+
CP110	CCP110	74	+	+	+
CCDC15	CCDC15	77	+	+	+
Cep164	CEP164	84			+
Sas-6	SASS6	85			+
Cep97	CEP97	85	+	+	+
C2CD3	C2CD3	91	+	+	+
Cep85	CEP85	96			+
CPAP	CENPJ	98	+	+	+
Cep83	CEP83	97			+
Cep89	CEP89	109	+	+	+
Cep76	CEP76	113	+	+	+
HYLS1	HYLS1	114
GCP4	TUBGCP4	117	+	+	+
OFD1	OFD1	121	+	+	+
Cep350	CEP350	130	+	+	+
Nek2	NEK2	131	+	+	+
FAM161	FAM161A	132
WDR67	TBC1D31	136	+	+	+
Cep78	CEP78	138	+	+	+
ALMS1	ALMS1	140	+	+	+
Cep70	CEP70	150	+	+	+
Ninein	NIN	150	+	+	+
FOPNL	FOPNL	155	+	+	+
Cep68	CEP68	157
PCM1	PCM1	160	+	+	+
Spice1	SPICE1	160	+	+	+
CCDC77	CCDC77	160	+	+	+
SSNA1	SSNA1	188		+	+
Pericentrin	PCNT	200	+	+	+
Rootletin	CROCC	206
CDK5RAP2	CDK5RAP2	215	+	+	+
Cep55	CEP55	215			+
Cep192	CEP192	231	+	+	+
Cep120	CEP120	235	+	+	+
GCP2	TUBGCP2	239	+	+	+
Centriolin	CNTRL	248	+	+	+
GCP3	TUBGCP3	248	+	+	+
Cep135	CEP135	261	+	+	+
Mzt2b	MZT2B	269		+	+
C-NAP1/Cep250	CEP250	271	+	+	+
POC1B	POC1B	284	+	+	+
Mzt1	MZT1	318			+
Cep41	CEP41	339	+	+	+
POC5	POC5	350	+	+	+
Cep63	CEP63	355	+	+	+
CETN2	CETN2	369	+	+	+
POC1A	POC1A	394	+	+	+
ODF2	ODF2	402	+	+	+
Cep57	CEP57	421	+	+	+
CETN3	CETN3	456		+	+
Cep128	CEP128	482	+	+	+
Cep152	CEP152	537			+
g-Tubulin	TUBG1	1340	+	+	+
